# Supplementary material for: Tris{2-[(2-amino­benzyl­idene)amino]­ethyl}amine
Source: Acta Crystallogr Sect E Struct Rep Online. 2010 Nov 6;66(Pt 12):o3054–5. doi: 10.1107/S1600536810043783 (PMC3011466; doi:10.1107/S1600536810043783)
Supplement: Supplementary file 1 [file e-66-o3054-sup1.cif]

##############################################################################
###                                                                        ###
###        Electronic paper (Acta Crystallographica Section E)             ###
###                                                                        ###
##############################################################################
#                                                                            #
# This CIF contains the data in a paper accepted for publication in Acta     #
# Crystallographica Section E. It conforms to the requirements of Notes      #
# for Authors for Section E, and has been peer reviewed under the auspices   #
# of the IUCr Commission on Journals.                                        #
#                                                                            #
# Full details of the Crystallographic Information File format               #
# are given in the paper "The Crystallographic Information File (CIF):       #
# a New Standard Archive File for Crystallography" by S. R. Hall, F. H.      #
# Allen and I. D. Brown [Acta Cryst. (1991), A47, 655-685].                  #
#                                                                            #
# The current version of the core CIF dictionary is obtainable from          #
# ftp://ftp.iucr.org/pub/cif_core.dic. The current version number is 2.4.    #
#                                                                            #
# Software is freely available for graphical display of the structure(s) in  #
# this CIF.  For information consult the CIF home page http://www.iucr.org/  #
# cif/home.html                                                              #
#                                                                            #
# This file may be used for bona fide research purposes within the           #
# scientific community so long as proper attribution is given to the journal # 
# article from which it was obtained.                                        #
#                                                                            #
##############################################################################
                                             
data_I
_audit_creation_method     SHELXTL-Plus
_chemical_name_systematic
;
2-[({2-[bis(2-{[(2-
aminophenyl)methylidene]amino}ethyl)amino]ethyl}imino)methyl]aniline
;
_chemical_name_common
;
Tris{2-[(2-aminobenzylidene)amino]ethyl}amine
;
_chemical_formula_moiety     'C27 H33 N7'
_chemical_formula_sum     'C27 H33 N7'
_chemical_formula_iupac     'C27 H33 N7'
_chemical_formula_weight     455.60
_chemical_melting_point     416
_symmetry_cell_setting     trigonal
_symmetry_space_group_name_H-M     'R -3'
_symmetry_space_group_name_Hall     '-R 3'
loop_
    _symmetry_equiv_pos_as_xyz
    'x, y, z'
    '-y, x-y, z'
    '-x+y, -x, z'
    'x+2/3, y+1/3, z+1/3'
    '-y+2/3, x-y+1/3, z+1/3'
    '-x+y+2/3, -x+1/3, z+1/3'
    'x+1/3, y+2/3, z+2/3'
    '-y+1/3, x-y+2/3, z+2/3'
    '-x+y+1/3, -x+2/3, z+2/3'
    '-x, -y, -z'
    'y, -x+y, -z'
    'x-y, x, -z'
    '-x+2/3, -y+1/3, -z+1/3'
    'y+2/3, -x+y+1/3, -z+1/3'
    'x-y+2/3, x+1/3, -z+1/3'
    '-x+1/3, -y+2/3, -z+2/3'
    'y+1/3, -x+y+2/3, -z+2/3'
    'x-y+1/3, x+2/3, -z+2/3'
_cell_length_a     13.1075(18)
_cell_length_b     13.1075(18)
_cell_length_c     25.985(6)
_cell_angle_alpha     90.00
_cell_angle_beta     90.00
_cell_angle_gamma     120.00
_cell_volume     3866.3(12)
_cell_formula_units_Z     6
_cell_measurement_reflns_used     70
_cell_measurement_theta_min     4.80
_cell_measurement_theta_max     12.27
_cell_measurement_temperature     300.0(10)
_cell_measurement_pressure     ?
_exptl_crystal_description     prism
_exptl_crystal_colour     yellow
_exptl_crystal_size_max     0.40
_exptl_crystal_size_mid     0.40
_exptl_crystal_size_min     0.18
_exptl_crystal_density_diffrn     1.174
_exptl_crystal_density_meas     ?
_exptl_crystal_density_method     'not measured'
_exptl_crystal_F_000     1464
_exptl_absorpt_coefficient_mu     0.073
_exptl_absorpt_correction_type     none
_exptl_absorpt_process_details     ?
_exptl_absorpt_correction_T_min     ?
_exptl_absorpt_correction_T_max     ?
_exptl_special_details
;
;
_diffrn_ambient_temperature     300.0(10)
_diffrn_radiation_type     MoK\a
_diffrn_radiation_wavelength     0.71073
_diffrn_radiation_source     'fine-focus sealed tube'
_diffrn_radiation_monochromator     graphite
_diffrn_measurement_device_type     'Siemens P4'
_diffrn_measurement_method     \w
_diffrn_detector_area_resol_mean     ?
_diffrn_reflns_number     6668
_diffrn_reflns_av_R_equivalents     0.0332
_diffrn_reflns_av_sigmaI/netI     0.0228
_diffrn_reflns_theta_min     1.96
_diffrn_reflns_theta_max     24.99
_diffrn_reflns_theta_full     24.99
_diffrn_measured_fraction_theta_max     0.986
_diffrn_measured_fraction_theta_full     0.986
_diffrn_reflns_limit_h_min     -13
_diffrn_reflns_limit_h_max     15
_diffrn_reflns_limit_k_min     -15
_diffrn_reflns_limit_k_max     15
_diffrn_reflns_limit_l_min     -30
_diffrn_reflns_limit_l_max     30
_diffrn_standards_number     2
_diffrn_standards_interval_count     98
_diffrn_standards_interval_time     ?
_diffrn_standards_decay_%     2
loop_
    _diffrn_standard_refln_index_h
    _diffrn_standard_refln_index_k
    _diffrn_standard_refln_index_l
    -2 1 6
    -3 4 2
_refine_special_details
;
;
_reflns_number_total     1507
_reflns_number_gt     838
_reflns_threshold_expression     I>2\s(I)
_refine_ls_structure_factor_coef     Fsqd
_refine_ls_matrix_type     full
_refine_ls_R_factor_all     0.1058
_refine_ls_R_factor_gt     0.0578
_refine_ls_wR_factor_gt     0.1378
_refine_ls_wR_factor_ref     0.1755
_refine_ls_goodness_of_fit_ref     1.811
_refine_ls_restrained_S_all     1.811
_refine_ls_number_reflns     1507
_refine_ls_number_parameters     110
_refine_ls_number_restraints     0
_refine_ls_number_constraints     0
_refine_ls_hydrogen_treatment     mixed
_refine_ls_weighting_scheme     calc
_refine_ls_weighting_details
                 'calc w = 1/[\s^2^(Fo^2^)+(0.05P)^2^] where P=(Fo^2^+2Fc^2^)/3'
_atom_sites_solution_hydrogens     geom
_atom_sites_solution_primary     direct
_atom_sites_solution_secondary     difmap
_refine_ls_shift/su_max     0.000
_refine_ls_shift/su_mean     0.000
_refine_diff_density_max     0.511
_refine_diff_density_min     -0.207
_refine_ls_extinction_method     'SHELXL97 (Sheldrick, 2008)'
_refine_ls_extinction_coef     0.0057(9)
_refine_ls_extinction_expression
                                  'Fc^*^=kFc[1+0.001xFc^2^\l^3^/sin(2\q)]^-1/4^'
loop_
    _atom_type_symbol
    _atom_type_description
    _atom_type_scat_dispersion_real
    _atom_type_scat_dispersion_imag
    _atom_type_scat_source
    'C' 'C' 0.0033 0.0016
                         'International Tables Vol C Tables 4.2.6.8 and 6.1.1.4'
    'H' 'H' 0.0000 0.0000
                         'International Tables Vol C Tables 4.2.6.8 and 6.1.1.4'
    'N' 'N' 0.0061 0.0033
                         'International Tables Vol C Tables 4.2.6.8 and 6.1.1.4'
_computing_data_collection     'XSCANS (Siemens, 1996)'
_computing_cell_refinement     'XSCANS (Siemens, 1996)'
_computing_data_reduction     'XSCANS (Siemens, 1996)'
_computing_structure_solution     'SHELXS97 (Sheldrick, 2008)'
_computing_structure_refinement     'SHELXL97 (Sheldrick, 2008)'
_computing_molecular_graphics     'Mercury (Macrae <i>et al.</i>, 2006)'
_computing_publication_material     'SHELXL97 (Sheldrick, 2008)'
loop_
    _atom_site_type_symbol
    _atom_site_label
    _atom_site_fract_x
    _atom_site_fract_y
    _atom_site_fract_z
    _atom_site_U_iso_or_equiv
    _atom_site_adp_type
    _atom_site_calc_flag
    _atom_site_refinement_flags
    _atom_site_occupancy
    _atom_site_disorder_assembly
    _atom_site_disorder_group
    N N1 1.0000 1.0000 0.17108(11) 0.0773(10) Uani d S 1 . .
    C C2 0.9753(3) 0.8840(2) 0.15415(9) 0.0952(9) Uani d . 1 . .
    H H2A 1.0068 0.8904 0.1198 0.114 Uiso calc R 1 . .
    H H2B 0.8906 0.8322 0.1524 0.114 Uiso calc R 1 . .
    C C3 1.0266(3) 0.8305(3) 0.18909(10) 0.0990(10) Uani d . 1 . .
    H H3A 1.0287 0.7663 0.1714 0.119 Uiso calc R 1 . .
    H H3B 1.1069 0.8892 0.1978 0.119 Uiso calc R 1 . .
    N N4 0.95737(19) 0.78635(19) 0.23590(8) 0.0821(7) Uani d . 1 . .
    C C5 1.0077(2) 0.8295(2) 0.27831(10) 0.0741(7) Uani d . 1 . .
    H H5A 1.0862 0.8891 0.2776 0.089 Uiso calc R 1 . .
    C C6 0.9507(2) 0.79175(19) 0.32820(9) 0.0680(7) Uani d . 1 . .
    C C7 1.0149(2) 0.8459(2) 0.37218(10) 0.0825(8) Uani d . 1 . .
    H H7A 1.0933 0.9045 0.3688 0.099 Uiso calc R 1 . .
    C C8 0.9669(3) 0.8163(3) 0.42032(11) 0.0985(9) Uani d . 1 . .
    H H8A 1.0120 0.8540 0.4492 0.118 Uiso calc R 1 . .
    C C9 0.8505(3) 0.7297(3) 0.42536(10) 0.0915(9) Uani d . 1 . .
    H H9A 0.8165 0.7096 0.4579 0.110 Uiso calc R 1 . .
    C C10 0.7853(3) 0.6738(2) 0.38354(10) 0.0820(8) Uani d . 1 . .
    H H10A 0.7073 0.6147 0.3879 0.098 Uiso calc R 1 . .
    C C11 0.8319(2) 0.7026(2) 0.33419(9) 0.0696(7) Uani d . 1 . .
    N N12 0.7651(2) 0.6450(2) 0.29267(9) 0.0958(8) Uani d . 1 . .
    H H12A 0.792(3) 0.670(3) 0.2599(10) 0.115 Uiso d . 1 . .
    H H12B 0.692(3) 0.597(3) 0.2993(11) 0.115 Uiso d . 1 . .
loop_
    _atom_site_aniso_label
    _atom_site_aniso_U_11
    _atom_site_aniso_U_22
    _atom_site_aniso_U_33
    _atom_site_aniso_U_12
    _atom_site_aniso_U_13
    _atom_site_aniso_U_23
    N1 0.0863(15) 0.0863(15) 0.0592(18) 0.0432(8) 0.000 0.000
    C2 0.116(2) 0.101(2) 0.0686(14) 0.0545(18) 0.0064(14) -0.0093(14)
    C3 0.118(2) 0.098(2) 0.0928(18) 0.0631(19) 0.0324(16) 0.0059(15)
    N4 0.0836(15) 0.0817(14) 0.0848(14) 0.0442(12) 0.0142(12) 0.0027(11)
    C5 0.0668(15) 0.0620(14) 0.0941(17) 0.0327(12) 0.0095(13) 0.0063(13)
    C6 0.0648(15) 0.0560(13) 0.0840(16) 0.0307(12) 0.0009(12) 0.0046(11)
    C7 0.0821(17) 0.0684(16) 0.0913(18) 0.0333(14) -0.0097(14) 0.0050(13)
    C8 0.121(3) 0.094(2) 0.0859(18) 0.058(2) -0.0204(18) -0.0012(16)
    C9 0.112(2) 0.094(2) 0.0842(18) 0.063(2) 0.0122(16) 0.0217(16)
    C10 0.0820(17) 0.0778(17) 0.0947(18) 0.0463(14) 0.0110(15) 0.0148(14)
    C11 0.0679(15) 0.0647(14) 0.0832(15) 0.0384(13) 0.0025(13) -0.0001(13)
    N12 0.0638(14) 0.1025(18) 0.1008(16) 0.0263(13) 0.0001(13) -0.0157(14)
_geom_special_details
;
;
loop_
    _geom_bond_atom_site_label_1
    _geom_bond_atom_site_label_2
    _geom_bond_site_symmetry_2
    _geom_bond_distance
    _geom_bond_publ_flag
    N1 C2 . 1.455(3) ?
    N1 C2 2_765 1.455(3) ?
    N1 C2 3_675 1.455(3) ?
    C2 C3 . 1.498(4) ?
    C2 H2A . 0.9700 ?
    C2 H2B . 0.9700 ?
    C3 N4 . 1.454(3) ?
    C3 H3A . 0.9700 ?
    C3 H3B . 0.9700 ?
    N4 C5 . 1.264(3) ?
    C5 C6 . 1.454(3) ?
    C5 H5A . 0.9300 ?
    C6 C7 . 1.386(3) ?
    C6 C11 . 1.413(3) ?
    C7 C8 . 1.366(4) ?
    C7 H7A . 0.9300 ?
    C8 C9 . 1.379(4) ?
    C8 H8A . 0.9300 ?
    C9 C10 . 1.350(4) ?
    C9 H9A . 0.9300 ?
    C10 C11 . 1.389(3) ?
    C10 H10A . 0.9300 ?
    C11 N12 . 1.356(3) ?
    N12 H12A . 0.92(3) ?
    N12 H12B . 0.86(3) ?
loop_
    _geom_angle_atom_site_label_1
    _geom_angle_atom_site_label_2
    _geom_angle_atom_site_label_3
    _geom_angle_site_symmetry_1
    _geom_angle_site_symmetry_3
    _geom_angle
    _geom_angle_publ_flag
    C2 N1 C2 . 2_765 111.28(14) ?
    C2 N1 C2 . 3_675 111.28(14) ?
    C2 N1 C2 2_765 3_675 111.28(14) ?
    N1 C2 C3 . . 112.9(2) ?
    N1 C2 H2A . . 109.0 ?
    C3 C2 H2A . . 109.0 ?
    N1 C2 H2B . . 109.0 ?
    C3 C2 H2B . . 109.0 ?
    H2A C2 H2B . . 107.8 ?
    N4 C3 C2 . . 110.9(2) ?
    N4 C3 H3A . . 109.5 ?
    C2 C3 H3A . . 109.5 ?
    N4 C3 H3B . . 109.5 ?
    C2 C3 H3B . . 109.5 ?
    H3A C3 H3B . . 108.1 ?
    C5 N4 C3 . . 118.0(2) ?
    N4 C5 C6 . . 124.1(2) ?
    N4 C5 H5A . . 117.9 ?
    C6 C5 H5A . . 117.9 ?
    C7 C6 C11 . . 117.9(2) ?
    C7 C6 C5 . . 119.0(2) ?
    C11 C6 C5 . . 123.1(2) ?
    C8 C7 C6 . . 122.3(3) ?
    C8 C7 H7A . . 118.8 ?
    C6 C7 H7A . . 118.8 ?
    C7 C8 C9 . . 118.9(3) ?
    C7 C8 H8A . . 120.5 ?
    C9 C8 H8A . . 120.5 ?
    C10 C9 C8 . . 120.7(3) ?
    C10 C9 H9A . . 119.7 ?
    C8 C9 H9A . . 119.7 ?
    C9 C10 C11 . . 121.5(3) ?
    C9 C10 H10A . . 119.2 ?
    C11 C10 H10A . . 119.2 ?
    N12 C11 C10 . . 120.6(2) ?
    N12 C11 C6 . . 120.7(2) ?
    C10 C11 C6 . . 118.7(2) ?
    C11 N12 H12A . . 120.7(19) ?
    C11 N12 H12B . . 115(2) ?
    H12A N12 H12B . . 123(3) ?
loop_
    _geom_torsion_atom_site_label_1
    _geom_torsion_atom_site_label_2
    _geom_torsion_atom_site_label_3
    _geom_torsion_atom_site_label_4
    _geom_torsion_site_symmetry_1
    _geom_torsion_site_symmetry_2
    _geom_torsion_site_symmetry_3
    _geom_torsion_site_symmetry_4
    _geom_torsion
    _geom_torsion_publ_flag
    C2 N1 C2 C3 2_765 . . . 83.1(3) ?
    C2 N1 C2 C3 3_675 . . . -152.1(3) ?
    N1 C2 C3 N4 . . . . 76.1(3) ?
    C2 C3 N4 C5 . . . . -119.7(3) ?
    C3 N4 C5 C6 . . . . -178.2(2) ?
    N4 C5 C6 C7 . . . . -179.8(2) ?
    N4 C5 C6 C11 . . . . -0.3(4) ?
    C11 C6 C7 C8 . . . . -0.3(4) ?
    C5 C6 C7 C8 . . . . 179.1(2) ?
    C6 C7 C8 C9 . . . . -0.1(4) ?
    C7 C8 C9 C10 . . . . 0.9(4) ?
    C8 C9 C10 C11 . . . . -1.1(4) ?
    C9 C10 C11 N12 . . . . 179.7(2) ?
    C9 C10 C11 C6 . . . . 0.6(3) ?
    C7 C6 C11 N12 . . . . -178.9(2) ?
    C5 C6 C11 N12 . . . . 1.6(3) ?
    C7 C6 C11 C10 . . . . 0.1(3) ?
    C5 C6 C11 C10 . . . . -179.3(2) ?
loop_
    _geom_hbond_atom_site_label_D
    _geom_hbond_atom_site_label_H
    _geom_hbond_atom_site_label_A
    _geom_hbond_site_symmetry_A
    _geom_hbond_distance_DH
    _geom_hbond_distance_HA
    _geom_hbond_distance_DA
    _geom_hbond_angle_DHA
    _geom_hbond_publ_flag
    N12 H12A N4 . 0.92(3) 2.02(3) 2.700(3) 129(2) yes
    N12 H12B Cg 18_545 0.86(3) 2.70(3) 3.430(2) 143(3) yes
    C7 H7A Cg 2_765 0.93 2.71 3.494(3) 142.6 yes
_iucr_refine_instructions_details
;
TITL pc1 in R-3
CELL 0.71073  13.1075  13.1075  25.9852  90.000  90.000 120.000
ZERR    6.00   0.0018   0.0018   0.0063   0.000   0.000   0.000
LATT  3
SYMM -Y, X-Y, Z
SYMM -X+Y, -X, Z
SFAC C H N
UNIT 162 198 42
L.S. 50
ACTA
CONF
HTAB N12 N4
BOND $H
WPDB -2
FMAP 2
PLAN 10
OMIT   -12  10  17
OMIT   -14   8  11
OMIT   -12  12   9
OMIT   -14  10   3
OMIT    -5   7  15
OMIT   -14   8   5
OMIT    -6  10   5
OMIT    -8  10  15
OMIT    -3   7  26
OMIT   -14  10   6
OMIT     5   7  13
OMIT    -1   7  25
OMIT   -14  12   7
OMIT    -4  10   7
OMIT    -6   6  18
OMIT    -3  11   4
OMIT     2   4   7
OMIT    -2   3   1
OMIT     3   9  12
OMIT   -10  10   4
OMIT     0   0   9
REM DFIX 0.90 0.01 N12 H12A N12 H12B
REM DFIX 1.34 0.02 H12A H12B
WGHT    0.050000
EXTI    0.005672
FVAR       0.16331
N1    3    1.000000    1.000000    0.171076    10.33333    0.08630    0.08630 =
         0.05916    0.00000    0.00000    0.04315
C2    1    0.975250    0.884018    0.154149    11.00000    0.11591    0.10137 =
         0.06858   -0.00935    0.00641    0.05455
AFIX  23
H2A   2    1.006837    0.890388    0.119791    11.00000   -1.20000
H2B   2    0.890607    0.832186    0.152355    11.00000   -1.20000
AFIX   0
C3    1    1.026627    0.830484    0.189089    11.00000    0.11843    0.09771 =
         0.09281    0.00595    0.03236    0.06306
AFIX  23
H3A   2    1.028684    0.766336    0.171431    11.00000   -1.20000
H3B   2    1.106867    0.889227    0.197838    11.00000   -1.20000
AFIX   0
N4    3    0.957374    0.786345    0.235896    11.00000    0.08362    0.08173 =
         0.08477    0.00267    0.01416    0.04422
C5    1    1.007715    0.829453    0.278309    11.00000    0.06681    0.06195 =
         0.09413    0.00632    0.00953    0.03273
AFIX  43
H5A   2    1.086172    0.889061    0.277567    11.00000   -1.20000
AFIX   0
C6    1    0.950727    0.791750    0.328196    11.00000    0.06476    0.05602 =
         0.08399    0.00464    0.00093    0.03070
C7    1    1.014866    0.845935    0.372176    11.00000    0.08213    0.06843 =
         0.09131    0.00505   -0.00974    0.03330
AFIX  43
H7A   2    1.093316    0.904492    0.368808    11.00000   -1.20000
AFIX   0
C8    1    0.966885    0.816344    0.420322    11.00000    0.12144    0.09371 =
         0.08588   -0.00120   -0.02042    0.05803
AFIX  43
H8A   2    1.011981    0.854005    0.449213    11.00000   -1.20000
AFIX   0
C9    1    0.850463    0.729694    0.425364    11.00000    0.11155    0.09417 =
         0.08422    0.02169    0.01219    0.06291
AFIX  43
H9A   2    0.816548    0.709567    0.457904    11.00000   -1.20000
AFIX   0
C10   1    0.785272    0.673824    0.383537    11.00000    0.08201    0.07784 =
         0.09470    0.01485    0.01095    0.04629
AFIX  43
H10A  2    0.707341    0.614717    0.387861    11.00000   -1.20000
AFIX   0
C11   1    0.831874    0.702557    0.334187    11.00000    0.06792    0.06468 =
         0.08316   -0.00009    0.00246    0.03842
N12   3    0.765125    0.644982    0.292673    11.00000    0.06378    0.10250 =
         0.10080   -0.01568    0.00010    0.02630
H12A  2    0.792293    0.670293    0.259878    11.00000   -1.20000
H12B  2    0.691778    0.596967    0.299340    11.00000   -1.20000
HKLF 4
REM  pc1 in R-3
REM R1 =  0.0578 for    838 Fo > 4sig(Fo)  and  0.1058 for all   1507 data
REM    110 parameters refined using      0 restraints
END
WGHT      0.0893      2.8631
REM Highest difference peak  0.511,  deepest hole -0.207,  1-sigma level  0.055
Q1    1   0.6667  0.3333  0.3333  10.16667  0.05    0.51
Q2    1   1.0000  1.0000  0.0755  10.33333  0.05    0.22
Q3    1   0.9942  0.7595  0.1457  11.00000  0.05    0.17
Q4    1   0.7661  0.6345  0.1966  11.00000  0.05    0.16
Q5    1   0.9820  0.7934  0.3106  11.00000  0.05    0.16
Q6    1   0.7926  0.7025  0.4789  11.00000  0.05    0.15
Q7    1   0.9862  0.8147  0.3471  11.00000  0.05    0.14
Q8    1   1.0373  0.7718  0.3370  11.00000  0.05    0.14
Q9    1   1.0502  0.8288  0.4220  11.00000  0.05    0.14
Q10   1   1.0527  0.8051  0.4856  11.00000  0.05    0.14
;
data_global
_journal_date_recd_electronic     2010-10-20
_journal_date_accepted     2010-10-27
_journal_name_full     'Acta Crystallographica, Section E'
_journal_year     2010
_journal_volume     66
_journal_issue     12
_journal_page_first     o3054
_journal_page_last     o3055
_journal_paper_category     QO
_journal_coeditor_code     BQ2243
_publ_contact_author_name     'Sylvain Bernes'
_publ_contact_author_address
;
DEP Facultad de Ciencias Qu\'imicas, UANL
Guerrero y Progreso S/N
Col. Trevi\~no
64570 Monterrey, N.L.
Mexico
;
_publ_contact_author_email     sylvain_bernes@hotmail.com
_publ_contact_author_fax     ?
_publ_contact_author_phone     (+52)(81)83294000x3460
_publ_section_title
;
Tris{2-[(2-aminobenzylidene)amino]ethyl}amine
;
loop_
    _publ_author_name
    _publ_author_footnote
    _publ_author_address
    "Elizondo Garc\'ia, Mariana" .
;
Laboratorio de Qu\'imica Industrial, CELAES
Facultad de Ciencias Qu\'imicas, UANL
Pedro de Alba s/n
66451 San Nicol\'as de los Garza, NL
Mexico
;
    "Bern\`es, Sylvain" .
;
DEP Facultad de Ciencias Qu\'imicas, UANL
Guerrero y Progreso S/N
Col. Trevi\~no
64570 Monterrey, NL
Mexico
;
    "P\'erez Rodr\'iguez, Nancy" .
;
Laboratorio de Qu\'imica Industrial, CELAES
Facultad de Ciencias Qu\'imicas, UANL
Pedro de Alba s/n
66451 San Nicol\'as de los Garza, NL
Mexico
;
    "Elizondo Mart\'inez, Perla" .
;
Laboratorio de Qu\'imica Industrial, CELAES
Facultad de Ciencias Qu\'imicas, UANL
Pedro de Alba s/n
66451 San Nicol\'as de los Garza, NL
Mexico
;
_exptl_special_details     ?
