# Supplementary material for: Tris{2-[(2-amino­benzyl­idene)amino]­ethyl}amine
Source: Acta Crystallogr Sect E Struct Rep Online. 2010 Nov 6;66(Pt 12):o3054–5. doi: 10.1107/S1600536810043783 (PMC3011466; doi:10.1107/S1600536810043783)
Supplement: Supplementary file 2 [file e-66-o3054-Isup2.hkl]

# 
# h,k,l, Fc-squared, Fo-squared, sigma(Fo-squared) and status flag 
# 
data_I
_shelx_title ' pc1 in R-3' 
_shelx_refln_list_code          4 
_shelx_F_calc_maximum      352.81 
_exptl_crystal_F_000      1464.00 
_reflns_d_resolution_high  0.8411 
 
loop_ 
 _symmetry_equiv_pos_as_xyz 
 'x, y, z' 
 '-y, x-y, z' 
 '-x+y, -x, z' 
 'x+2/3, y+1/3, z+1/3' 
 '-y+2/3, x-y+1/3, z+1/3' 
 '-x+y+2/3, -x+1/3, z+1/3' 
 'x+1/3, y+2/3, z+2/3' 
 '-y+1/3, x-y+2/3, z+2/3' 
 '-x+y+1/3, -x+2/3, z+2/3' 
 '-x, -y, -z' 
 'y, -x+y, -z' 
 'x-y, x, -z' 
 '-x+2/3, -y+1/3, -z+1/3' 
 'y+2/3, -x+y+1/3, -z+1/3' 
 'x-y+2/3, x+1/3, -z+1/3' 
 '-x+1/3, -y+2/3, -z+2/3' 
 'y+1/3, -x+y+2/3, -z+2/3' 
 'x-y+1/3, x+2/3, -z+2/3' 
 
_cell_length_a    13.1075 
_cell_length_b    13.1075 
_cell_length_c    25.9852 
_cell_angle_alpha  90.000 
_cell_angle_beta   90.000 
_cell_angle_gamma 120.000 
 
_shelx_F_squared_multiplier     1.000 
 
loop_ 
 _refln_index_h 
 _refln_index_k 
 _refln_index_l 
 _refln_F_squared_calc 
 _refln_F_squared_meas 
 _refln_F_squared_sigma 
 _refln_observed_status 
  -1   2   0      129.60      166.23     10.92 o 
   0   3   0    40193.57    39948.41    302.16 o 
  -2   4   0      189.54      161.22     17.28 o 
  -4   5   0     6021.82     5936.51     57.44 o 
  -1   5   0      119.19      123.29      9.68 o 
  -3   6   0     2452.72     2063.09     35.05 o 
   0   6   0    17461.28    18022.90    146.67 o 
  -5   7   0     4272.55     4293.36     79.52 o 
  -2   7   0      266.23      242.29      5.97 o 
  -7   8   0       17.80       20.41      4.67 o 
  -4   8   0     2881.37     3058.85     43.82 o 
  -1   8   0      432.00      462.22      6.55 o 
  -6   9   0      918.56      987.20     14.31 o 
  -3   9   0      113.36       69.32     13.11 o 
   0   9   0        0.41        5.25      2.21 o 
  -8  10   0       84.04       75.81     17.42 o 
  -5  10   0      254.44      291.01     11.50 o 
  -2  10   0      149.57      207.69     17.65 o 
 -10  11   0        4.71        1.77      3.38 o 
  -7  11   0     1169.96     1476.99     18.28 o 
  -4  11   0      800.40      908.99     14.96 o 
  -1  11   0      272.31      293.76     17.06 o 
  -9  12   0     1097.59     1250.15     32.02 o 
  -6  12   0        0.07        6.76      3.88 o 
  -3  12   0       11.67        1.02      6.27 o 
   0  12   0        3.48        5.27      3.65 o 
 -11  13   0        1.25        6.74      5.43 o 
  -8  13   0        4.57        5.95      5.37 o 
  -5  13   0       19.19        1.43      5.57 o 
  -2  13   0       94.03       68.22     19.73 o 
 -10  14   0      124.69       99.92     21.51 o 
  -7  14   0       22.61        5.00      8.11 o 
  -4  14   0      206.98      165.47     19.77 o 
  -9  15   0       31.83        9.36      9.79 o 
  -6  15   0        0.40       -2.16      5.24 o 
  -1   1   1      451.84      332.18      2.44 o 
  -3   2   1   124476.89   163746.11    955.42 o 
   0   2   1    14024.30    11539.52     85.23 o 
  -5   3   1      973.42      901.67     17.05 o 
   1   3   1   114510.84   138806.94    767.04 o 
  -7   4   1     3490.27     3486.43     53.09 o 
  -4   4   1      322.67      320.66      8.25 o 
  -1   4   1    60177.64    63184.83    414.87 o 
   2   4   1     6491.47     6115.13    128.51 o 
  -9   5   1      466.91      491.16      8.73 o 
  -6   5   1     3074.19     3181.72     44.81 o 
  -3   5   1    13078.99    11895.92    140.53 o 
   0   5   1        1.02        1.64      1.84 o 
   3   5   1     2640.23     2658.26     68.28 o 
 -11   6   1       54.85       30.57     10.27 o 
  -8   6   1      242.62      245.55     10.69 o 
  -5   6   1     5570.31     5166.79     53.04 o 
  -2   6   1      660.11      686.55     12.04 o 
   1   6   1     9706.12     9696.08     98.28 o 
   4   6   1     1410.46     1585.44     25.00 o 
 -13   7   1      379.26      415.05     27.60 o 
 -10   7   1     1069.39     1229.02     21.45 o 
  -7   7   1      803.91      714.87      7.85 o 
  -4   7   1    10978.76    11275.31     77.39 o 
  -1   7   1      230.98      184.30     10.01 o 
   2   7   1     2450.35     2747.26     37.13 o 
   5   7   1      345.19      324.08      9.81 o 
 -15   8   1        9.80        5.24      5.92 o 
 -12   8   1        0.29       -1.74      3.87 o 
  -9   8   1      942.71      985.01     13.04 o 
  -6   8   1      278.69      203.15     11.43 o 
  -3   8   1      375.80      441.83      9.03 o 
   0   8   1      247.12      227.67      8.21 o 
   3   8   1      116.86      111.95     14.05 o 
   6   8   1       65.40       35.99     15.79 o 
 -14   9   1        0.24        7.71      5.63 o 
 -11   9   1      190.46      188.83     16.11 o 
  -8   9   1      641.23      649.04      7.07 o 
  -5   9   1       39.16       21.87      8.97 o 
  -2   9   1      299.69      362.92     11.11 o 
   1   9   1      562.55      698.18      8.62 o 
   4   9   1       44.83        7.67      6.45 o 
 -13  10   1        2.13        2.73      4.72 o 
 -10  10   1       27.33       12.30      4.92 o 
  -7  10   1      593.43      736.49     14.80 o 
  -4  10   1       55.21       30.19      7.54 o 
  -1  10   1      111.94       79.31      9.73 o 
   2  10   1       85.92       50.55     18.10 o 
   5  10   1      229.79      288.88     63.56 o 
 -15  11   1       11.91       -2.70      6.64 o 
 -12  11   1      156.20      170.90     19.29 o 
  -9  11   1       65.49       50.71     14.33 o 
  -6  11   1      133.66      104.37      9.16 o 
  -3  11   1      261.56      237.52     19.82 o 
   0  11   1      177.12      159.88     14.51 o 
   3  11   1      150.57      121.38     21.12 o 
 -14  12   1        0.99        5.10      5.69 o 
 -11  12   1        9.93        2.49      3.60 o 
  -8  12   1      126.62      123.66     22.15 o 
  -5  12   1       18.79        4.34      5.00 o 
  -2  12   1       90.81       51.06     12.89 o 
   1  12   1        0.05       -1.12      3.22 o 
 -13  13   1        1.50       -3.57      3.57 o 
 -10  13   1       36.00       19.78     10.84 o 
  -7  13   1       99.26       68.78     17.49 o 
  -4  13   1       43.69       12.37      6.27 o 
  -1  13   1       84.70       65.14     10.73 o 
 -12  14   1       85.40       68.21     21.87 o 
  -9  14   1       43.87       40.85     12.56 o 
  -6  14   1       27.82        7.52      9.07 o 
  -3  14   1       11.99       -2.47      4.89 o 
 -11  15   1       17.52        5.70      7.45 o 
  -8  15   1       28.37       13.49      7.95 o 
  -5  15   1        0.02        0.41      6.55 o 
   0   1   2    18819.05    16910.85    104.12 o 
  -2   2   2    45441.15    43643.43    183.37 o 
   1   2   2    20151.73    18791.01    185.94 o 
  -4   3   2     5524.44     4834.75     61.30 o 
  -1   3   2    18563.03    17981.19    244.90 o 
   2   3   2      770.90      821.50     17.97 o 
  -6   4   2      385.57      391.54     23.71 o 
  -3   4   2    33406.77    32872.57    232.71 o 
   0   4   2     9755.76     9223.92     73.36 o 
   3   4   2     9074.03     9434.97     95.43 o 
  -8   5   2      803.54      896.63     22.54 o 
  -5   5   2     1917.32     1812.80     30.92 o 
  -2   5   2     1238.34     1245.33     25.65 o 
   1   5   2    20500.18    20648.68    197.75 o 
   4   5   2        7.00       10.13      6.27 o 
 -10   6   2       86.38       51.42     17.93 o 
  -7   6   2      507.83      517.13      8.95 o 
  -4   6   2     6660.17     6544.61     79.87 o 
  -1   6   2      406.80      396.93      9.48 o 
   2   6   2     2347.30     2526.83     43.66 o 
   5   6   2       44.32       47.94      6.29 o 
 -12   7   2       50.41       10.35     14.81 o 
  -9   7   2        0.16       -5.94      7.97 o 
  -6   7   2      850.99      893.50     14.09 o 
  -3   7   2     3889.49     3717.45     60.14 o 
   0   7   2       49.09       42.67      7.32 o 
   3   7   2     2192.12     2379.62    103.73 o 
   6   7   2        2.14        1.79      7.55 o 
 -14   8   2       56.37       16.64     11.92 o 
 -11   8   2     1020.25     1149.57     21.94 o 
  -8   8   2        6.66        5.92      3.27 o 
  -5   8   2      534.65      592.73     18.61 o 
  -2   8   2      428.99      422.93      8.92 o 
   1   8   2     1171.44     1372.49     36.57 o 
   4   8   2        0.29        2.60      9.37 o 
   7   8   2        0.89       -6.29      9.12 o 
 -13   9   2       71.50       44.78     11.98 o 
 -10   9   2       21.28       14.45      6.06 o 
  -7   9   2      162.70      183.79      7.15 o 
  -4   9   2      484.59      537.73     18.97 o 
  -1   9   2       97.35       75.05     11.82 o 
   2   9   2     1506.12     1729.84     55.66 o 
   5   9   2       26.22       21.37     11.93 o 
 -15  10   2        6.10        9.32      9.85 o 
 -12  10   2        2.03       -0.15      6.87 o 
  -9  10   2      153.46      178.36      5.74 o 
  -6  10   2        7.60        9.31      4.55 o 
  -3  10   2       28.29       33.07      7.71 o 
   0  10   2       35.43       20.92      7.08 o 
   3  10   2      169.14      203.52     29.07 o 
 -14  11   2        6.65        1.00      8.20 o 
 -11  11   2        0.18        4.15      4.75 o 
  -8  11   2        3.84        5.23      6.24 o 
  -5  11   2       43.56       29.64      8.44 o 
  -2  11   2       39.51       10.07      8.03 o 
   1  11   2       63.30       34.60     15.78 o 
   4  11   2        3.24        5.43     11.89 o 
 -13  12   2       68.78       74.64     14.10 o 
 -10  12   2        0.99       -1.61      5.61 o 
  -7  12   2      185.11      199.67     12.94 o 
  -4  12   2      434.36      402.82     53.29 o 
  -1  12   2      134.50      155.63     13.09 o 
   2  12   2      117.46       98.93     27.56 o 
 -12  13   2       43.65       26.24     11.39 o 
  -9  13   2        4.28        7.83      6.06 o 
  -6  13   2       16.60        5.46      6.08 o 
  -3  13   2       40.76       12.65      7.70 o 
   0  13   2       10.47        1.29      6.48 o 
 -11  14   2       34.98        7.99     10.31 o 
  -8  14   2       20.65        3.55      8.10 o 
  -5  14   2        4.44        7.62      7.51 o 
  -2  14   2        2.05       -3.82      6.98 o 
 -10  15   2       40.97       27.28     19.12 o 
  -7  15   2        8.67       12.27      8.28 o 
  -4  15   2        5.49       -0.41      8.35 o 
   0   0   3    23537.87    25069.20    479.01 o 
   1   1   3    36170.17    34848.27    145.59 o 
  -1   2   3    11582.31     9366.87     69.51 o 
   2   2   3      603.18      669.87     23.02 o 
  -3   3   3       22.07       12.54      5.65 o 
   0   3   3    19094.06    16933.79     95.97 o 
   3   3   3       24.23       19.25     18.32 o 
  -5   4   3     1505.25     1268.73     26.24 o 
  -2   4   3     6491.51     5885.18     75.24 o 
   1   4   3     2817.92     2759.78     41.16 o 
   4   4   3      712.67      666.77     19.54 o 
  -7   5   3     3726.73     3527.62     96.62 o 
  -4   5   3     1380.95     1220.80     18.15 o 
  -1   5   3     2644.79     2498.64     60.05 o 
   2   5   3       23.69       18.90      5.15 o 
   5   5   3      466.20      500.28     15.04 o 
  -9   6   3      101.12       88.97     12.75 o 
  -6   6   3      657.64      694.71     14.56 o 
  -3   6   3     5382.06     4873.10     59.86 o 
   0   6   3     1098.87     1008.50     15.47 o 
   3   6   3     1382.12     1477.87     45.64 o 
   6   6   3        2.51        7.53      8.44 o 
 -11   7   3      104.20      124.06      8.03 o 
  -8   7   3     1985.61     2223.98     35.92 o 
  -5   7   3     1218.36     1385.49     25.31 o 
  -2   7   3     1459.61     1549.96     39.46 o 
   1   7   3      249.34      272.65     10.66 o 
   4   7   3      125.65      139.25     11.87 o 
   7   7   3        3.56       12.03     10.12 o 
 -13   8   3       22.56       11.38      9.00 o 
 -10   8   3       61.31       48.07     11.48 o 
  -7   8   3      359.68      358.64      7.50 o 
  -4   8   3       46.79       23.63     12.78 o 
  -1   8   3       84.82       74.70      6.59 o 
   2   8   3     1151.23     1261.27     25.96 o 
   5   8   3       14.71        2.40      9.61 o 
 -15   9   3       39.90       20.21     16.12 o 
 -12   9   3       42.07       27.15     17.80 o 
  -9   9   3        4.71        3.37      2.82 o 
  -6   9   3      504.41      497.25     10.82 o 
  -3   9   3      206.36      205.79     12.67 o 
   0   9   3      195.90      167.06     12.44 o 
   3   9   3      259.59      264.81     17.63 o 
   6   9   3        8.33       -5.59      8.88 o 
 -11  10   3       87.99       97.09      9.39 o 
  -8  10   3      281.40      283.57      9.80 o 
  -5  10   3       11.62       14.56      4.17 o 
  -2  10   3      107.73       79.84     13.15 o 
   1  10   3       84.65       94.29      9.43 o 
   4  10   3      138.39       80.59     15.43 o 
 -13  11   3        1.69        0.84      8.62 o 
 -10  11   3      151.00      135.23     21.67 o 
  -7  11   3      118.52      114.28     23.93 o 
  -4  11   3       35.80       35.88      8.28 o 
  -1  11   3       60.44       46.71     13.34 o 
   2  11   3       18.71       -1.13      9.78 o 
 -12  12   3        0.96        1.01      4.07 o 
  -9  12   3        5.07       -1.59      5.37 o 
  -6  12   3      132.43      103.74     33.18 o 
  -3  12   3       23.74        9.60      9.57 o 
   0  12   3        1.39        5.07      5.96 o 
 -11  13   3       80.52      128.46     29.01 o 
  -8  13   3        0.76        3.86      5.41 o 
  -5  13   3        3.90       -4.83      4.83 o 
  -2  13   3        8.21        2.22      6.01 o 
 -10  14   3       16.22        0.11      7.99 o 
  -7  14   3       83.34       90.56     14.95 o 
  -4  14   3       64.09       12.95     22.41 o 
  -9  15   3        3.22       -2.36      8.51 o 
  -6  15   3        0.07       -6.04      6.04 o 
  -1   1   4     9465.69     7384.30     63.45 o 
  -3   2   4     7068.03     6161.77     86.90 o 
   0   2   4     6980.74     5588.73     57.76 o 
  -5   3   4     6880.78     6030.15    158.50 o 
  -2   3   4      853.74      968.83     14.01 o 
   1   3   4     4817.33     4625.88     96.31 o 
  -7   4   4       17.32       25.31      4.82 o 
  -4   4   4      202.54      219.20     10.65 o 
  -1   4   4       16.59       17.31      3.03 o 
   2   4   4      259.04      323.07     14.33 o 
  -9   5   4      628.66      698.75     13.86 o 
  -6   5   4       54.33       36.28     10.90 o 
  -3   5   4     2076.61     2192.68    112.92 o 
   0   5   4     1531.64     1431.33     25.43 o 
   3   5   4      606.62      670.84     15.43 o 
 -11   6   4      227.92      258.75      8.52 o 
  -8   6   4      310.89      383.88     11.54 o 
  -5   6   4      238.52      252.39      5.38 o 
  -2   6   4      548.50      562.91     13.03 o 
   1   6   4     2864.48     2961.99     43.25 o 
   4   6   4       15.52       11.34      5.47 o 
 -13   7   4       67.39       49.71     10.45 o 
 -10   7   4      634.85      736.99     22.19 o 
  -7   7   4     1690.80     1683.71     27.86 o 
  -4   7   4       81.41       35.94     11.11 o 
  -1   7   4      288.12      313.47     10.90 o 
   2   7   4        7.77        6.89      7.21 o 
   5   7   4       42.80       10.22     11.06 o 
 -15   8   4        7.11        8.54      9.39 o 
 -12   8   4        2.98        6.37      6.98 o 
  -9   8   4       28.82       33.73      3.66 o 
  -6   8   4      196.43      196.37     10.29 o 
  -3   8   4       14.54        3.24      3.78 o 
   0   8   4      522.02      561.96     11.74 o 
   3   8   4      260.22      332.09     14.58 o 
   6   8   4        0.37       -0.55      8.37 o 
 -14   9   4        3.56       -6.40      6.40 o 
 -11   9   4       44.34       26.17      9.88 o 
  -8   9   4       19.70       19.59      6.80 o 
  -5   9   4       15.37       -3.73      4.32 o 
  -2   9   4        6.91        5.91      3.83 o 
   1   9   4       90.31       62.52     14.65 o 
   4   9   4       18.52       26.98     10.57 o 
 -13  10   4        1.74        2.89      7.14 o 
  -7  10   4       16.60       15.65      4.16 o 
  -4  10   4      172.29      201.46     14.95 o 
  -1  10   4      117.61      119.03     10.06 o 
   2  10   4        2.72       -1.09      9.61 o 
   5  10   4        5.30       -8.29      8.29 o 
 -12  11   4        1.09       -1.07      3.88 o 
  -9  11   4        3.95       -0.19      5.32 o 
  -6  11   4        0.18        1.12      3.90 o 
   0  11   4      239.86      276.74     14.15 o 
   3  11   4       99.81       29.50     31.50 o 
 -14  12   4        0.08        5.67      8.81 o 
 -11  12   4       27.21       15.06      5.19 o 
  -8  12   4       33.29        5.00      8.23 o 
  -5  12   4       26.04       17.61     10.01 o 
  -2  12   4        3.08        0.99      5.85 o 
   1  12   4        8.93        2.02      6.57 o 
 -13  13   4        6.55        8.67      5.60 o 
 -10  13   4        0.79        1.74      6.06 o 
  -7  13   4        5.67        3.06      5.85 o 
  -4  13   4        0.31       -0.95      5.47 o 
  -1  13   4       71.66       60.24     23.51 o 
 -12  14   4        2.27        1.43      7.91 o 
  -9  14   4       34.39       56.16     13.81 o 
  -6  14   4        1.77        1.75      7.36 o 
  -3  14   4        0.19        1.64      7.25 o 
  -8  15   4        0.20       -9.10      9.30 o 
  -5  15   4        2.91       -4.26      7.55 o 
   0   1   5    16561.39    15873.86    100.47 o 
  -2   2   5      270.25      293.24      9.15 o 
   1   2   5      778.13      559.48     17.18 o 
  -4   3   5        2.25       10.37      4.95 o 
  -1   3   5     6763.77     5772.48     62.91 o 
   2   3   5       65.65       96.69      6.79 o 
  -6   4   5     1752.43     1668.29     52.85 o 
  -3   4   5      395.67      514.58     11.52 o 
   0   4   5       29.16       20.01      5.05 o 
   3   4   5        2.49       -2.12      3.51 o 
  -8   5   5      364.08      373.96     18.79 o 
  -5   5   5       43.42       42.94      6.96 o 
  -2   5   5     3521.00     3377.19     51.59 o 
   1   5   5       82.91       65.39      9.73 o 
   4   5   5       50.32       38.67      5.46 o 
 -10   6   5       37.89       24.02     16.80 o 
  -7   6   5       62.62       70.36      3.98 o 
  -4   6   5        0.03       -1.84      2.96 o 
  -1   6   5     6482.54     7103.02     85.39 o 
   2   6   5      192.15      131.17     13.76 o 
   5   6   5      387.78      468.31     13.72 o 
 -12   7   5       83.35       26.49     16.50 o 
  -9   7   5      119.17      137.43     16.23 o 
  -6   7   5      555.45      604.64     11.51 o 
  -3   7   5      613.58      587.74     10.51 o 
   0   7   5       89.83      100.54     10.01 o 
   3   7   5      133.21      132.82     32.46 o 
   6   7   5       74.24       52.93     13.77 o 
 -11   8   5       46.40       36.20      9.42 o 
  -8   8   5       11.88       -1.68      2.99 o 
  -5   8   5       38.51       27.04      9.00 o 
  -2   8   5       40.76       24.29      4.60 o 
   1   8   5      149.89      144.86      8.79 o 
   4   8   5        3.55       -4.59      7.55 o 
   7   8   5       63.64       50.85     13.12 o 
 -13   9   5      146.27      156.50     37.69 o 
 -10   9   5       40.91       23.27      9.98 o 
  -7   9   5        9.91        3.21      4.80 o 
  -4   9   5      118.98      103.24      9.56 o 
  -1   9   5      177.27      193.18      7.24 o 
   2   9   5      182.83      234.02     13.12 o 
   5   9   5        6.85       -6.04      9.53 o 
 -15  10   5       19.59       -1.65     11.27 o 
 -12  10   5        1.57       -2.26      6.17 o 
  -9  10   5       19.98       17.08      3.04 o 
  -3  10   5        7.64        3.84      3.57 o 
   0  10   5        3.51       -4.30      4.30 o 
   3  10   5       97.50       76.05     20.06 o 
 -14  11   5        0.95        5.06      8.48 o 
 -11  11   5       25.74        5.29      5.45 o 
  -8  11   5        9.77        2.12      6.23 o 
  -5  11   5        8.84        0.59      3.76 o 
  -2  11   5        1.55       -0.89      6.43 o 
   1  11   5       10.20        5.87      6.66 o 
 -13  12   5        0.03       -0.41      4.81 o 
 -10  12   5        3.78        5.46      6.19 o 
  -7  12   5        8.53        5.25      5.71 o 
  -4  12   5       26.32        1.02      7.52 o 
  -1  12   5        4.36       -2.26      5.24 o 
   2  12   5       73.11       24.78     30.75 o 
 -12  13   5        5.41        6.27      4.50 o 
  -9  13   5        4.17       -0.87      6.10 o 
  -6  13   5       38.79       16.81      8.74 o 
  -3  13   5       32.82       17.09      7.75 o 
   0  13   5        4.01        9.64      7.07 o 
 -11  14   5        0.30       -0.88      6.64 o 
  -8  14   5       71.10       37.19     19.70 o 
  -5  14   5       21.61        6.58     15.07 o 
  -2  14   5       21.82        3.00      7.76 o 
 -10  15   5        1.08        0.18      7.93 o 
  -7  15   5        3.68        3.62      8.37 o 
   0   0   6      894.02      955.89     21.50 o 
   1   1   6    10753.38    10017.80     94.21 o 
  -1   2   6      579.29      545.14      8.21 o 
   2   2   6     3641.40     3351.11     70.23 o 
  -3   3   6      351.04      339.02     17.51 o 
   0   3   6     4494.29     4236.21     49.27 o 
   3   3   6       49.93       11.19      9.36 o 
  -5   4   6      518.08      481.04     10.24 o 
  -2   4   6       66.38      124.15     12.07 o 
   1   4   6      219.61      167.06      6.82 o 
   4   4   6      506.64      465.88     10.40 o 
  -7   5   6        6.62        4.03      4.17 o 
  -4   5   6      680.00      629.83     10.70 o 
  -1   5   6     2365.98     2269.32     42.28 o 
   2   5   6      694.89      718.77     23.22 o 
   5   5   6       31.88       20.37     25.92 o 
  -9   6   6        6.32        1.53      4.56 o 
  -6   6   6      214.31      171.81      9.90 o 
  -3   6   6      237.86      263.67      8.61 o 
   0   6   6      152.21      125.88      5.06 o 
   3   6   6      375.92      363.08      9.60 o 
   6   6   6        0.21       -6.34      8.25 o 
 -11   7   6       21.96       12.62      6.93 o 
  -8   7   6       17.94        5.44      3.63 o 
  -5   7   6       29.99       19.94      6.53 o 
  -2   7   6      442.81      446.02      9.17 o 
   1   7   6       26.80       21.89      6.35 o 
   4   7   6      183.44      180.80     13.53 o 
   7   7   6       34.69       -2.25     11.93 o 
 -13   8   6       25.81       24.53     12.75 o 
 -10   8   6      781.33      832.44     37.92 o 
  -7   8   6        4.89       -1.43      3.18 o 
  -4   8   6      776.92      886.92     20.71 o 
  -1   8   6      389.33      457.23      8.38 o 
   2   8   6      111.14       68.56     25.53 o 
   5   8   6       16.11       17.85     10.47 o 
 -15   9   6        2.75        5.64      8.67 o 
 -12   9   6        0.36        0.71      6.20 o 
  -9   9   6       17.61        5.75      6.15 o 
  -6   9   6      194.56      177.89     17.33 o 
  -3   9   6        3.16        5.93      3.79 o 
   0   9   6      148.83      165.12      7.87 o 
   3   9   6      182.77      144.78     26.44 o 
   6   9   6        5.44       -5.55      9.36 o 
 -11  10   6       60.94       46.16      8.94 o 
  -8  10   6      573.45      622.25     13.78 o 
  -5  10   6       18.47       17.24      4.06 o 
  -2  10   6        3.74        0.13      3.88 o 
   1  10   6       35.15       17.88      6.62 o 
   4  10   6        3.32       -9.52     13.31 o 
 -13  11   6       16.32        4.12     10.69 o 
 -10  11   6       30.56        2.95      5.01 o 
  -7  11   6      192.54      196.28     10.15 o 
  -4  11   6      158.56      209.85     21.76 o 
  -1  11   6      135.93      170.12     24.81 o 
   2  11   6       21.65       18.76     16.69 o 
 -12  12   6       10.15       -3.64      4.04 o 
  -9  12   6       91.07       75.92     11.58 o 
  -6  12   6       12.94       -0.28      5.67 o 
  -3  12   6        6.71       -0.12      8.77 o 
   0  12   6       88.09       38.39     20.14 o 
 -11  13   6        5.23        1.43      7.79 o 
  -8  13   6        1.85        3.07      6.50 o 
  -5  13   6        0.95        4.68      5.18 o 
  -2  13   6       13.56       13.55      8.93 o 
 -10  14   6       12.31        8.33      9.88 o 
  -7  14   6       20.29       -1.08     12.56 o 
  -4  14   6       58.00        4.36     22.86 o 
  -9  15   6        0.52        7.38      8.21 o 
  -6  15   6       17.34        3.93      8.44 o 
  -1   1   7     7262.50     6632.10     46.63 o 
  -3   2   7     3298.50     3052.47     42.24 o 
   0   2   7      347.15      359.89      5.97 o 
  -5   3   7       11.28       42.91      9.05 o 
  -2   3   7      158.16      211.40      4.20 o 
   1   3   7     3232.76     2844.65     84.28 o 
  -7   4   7      698.99      757.97     18.23 o 
  -4   4   7      678.73      611.44      9.11 o 
  -1   4   7      810.05      720.63     12.25 o 
  -9   5   7       23.25       29.95      5.19 o 
  -6   5   7      111.30       96.94     12.38 o 
  -3   5   7        1.72        0.66      3.00 o 
   0   5   7       17.58        5.68      3.34 o 
   3   5   7        4.85       -1.76      4.29 o 
 -11   6   7      178.33      191.20     19.69 o 
  -8   6   7       34.81        5.98     13.96 o 
  -5   6   7      303.80      314.36      8.28 o 
  -2   6   7      669.04      593.24     19.46 o 
   1   6   7       54.85       41.26      6.04 o 
   4   6   7      457.13      490.17     19.00 o 
 -13   7   7       88.56       84.76     12.73 o 
 -10   7   7      119.15      106.14     40.93 o 
  -7   7   7      205.76      192.90      9.06 o 
  -4   7   7       20.88       15.53      9.95 o 
  -1   7   7       43.10       26.80      7.22 o 
   2   7   7      167.72      203.66     10.70 o 
   5   7   7        2.88       -3.66      9.80 o 
 -15   8   7       28.31        8.00     11.36 o 
 -12   8   7       21.47       -1.57     12.45 o 
  -9   8   7      113.58      113.22      5.12 o 
  -6   8   7       95.61       75.03      9.42 o 
  -3   8   7      938.91      925.61     15.78 o 
   0   8   7      790.81      891.95     13.41 o 
   3   8   7      566.93      625.30     18.47 o 
   6   8   7        3.32       10.29      8.21 o 
 -14   9   7       55.48       23.96     11.74 o 
 -11   9   7       30.19       16.71     14.28 o 
  -8   9   7      374.64      431.53     10.32 o 
  -5   9   7       20.31        4.59      5.01 o 
  -2   9   7        8.48       -1.50      4.76 o 
   1   9   7      117.01      117.61     16.82 o 
   4   9   7       84.35       67.21     12.96 o 
 -13  10   7        7.71       12.50      8.74 o 
 -10  10   7        8.35        1.34      5.29 o 
  -7  10   7       27.52        8.13      6.33 o 
  -1  10   7       15.58       19.71      7.67 o 
   2  10   7       49.45        9.24     10.08 o 
 -12  11   7      102.09      116.16     18.48 o 
  -9  11   7      108.57       98.18     19.08 o 
  -6  11   7      174.29      161.39     22.36 o 
  -3  11   7        0.64       -2.89      4.38 o 
   0  11   7      342.61      446.96     27.29 o 
   3  11   7        0.50       -4.42      8.06 o 
 -11  12   7        5.13        3.27      4.20 o 
  -8  12   7       44.43        8.74      7.96 o 
  -5  12   7       87.33       91.28     12.45 o 
  -2  12   7       16.05        4.67      6.98 o 
   1  12   7        0.02       -4.34      5.62 o 
 -13  13   7        0.20        4.99      4.98 o 
 -10  13   7       60.87       38.04     13.69 o 
  -7  13   7       70.71       15.18     11.64 o 
  -4  13   7        9.03        6.84      5.95 o 
  -1  13   7       17.58        7.90      7.66 o 
 -12  14   7        1.44        5.88      7.94 o 
  -9  14   7       67.42       48.87     21.15 o 
  -6  14   7        4.31       -3.01      7.81 o 
  -3  14   7       47.91       37.25     16.74 o 
  -8  15   7        8.43        4.17     10.29 o 
   0   1   8     3402.66     3058.52     26.61 o 
  -2   2   8     2457.47     2307.78     34.04 o 
   1   2   8      513.71      585.69      9.51 o 
  -4   3   8       11.48        3.36      3.91 o 
  -1   3   8        7.83       12.63      4.97 o 
   2   3   8      681.84      662.82     38.07 o 
  -6   4   8       55.30       13.11     12.99 o 
  -3   4   8     5031.46     4336.98     46.64 o 
   0   4   8      119.79      103.92     16.13 o 
   3   4   8        9.41       10.14      4.24 o 
  -8   5   8      306.78      325.34     10.44 o 
  -5   5   8     1551.17     1573.49     46.96 o 
  -2   5   8     5134.80     4662.04     58.51 o 
   1   5   8        6.27        7.27      3.25 o 
   4   5   8     1352.91     1404.80     44.80 o 
 -10   6   8      927.30     1026.27     31.92 o 
  -7   6   8      117.05       98.28      6.68 o 
  -4   6   8      462.91      531.03      9.77 o 
  -1   6   8     2288.61     2293.61     39.16 o 
   2   6   8      832.12      773.97     15.09 o 
   5   6   8      354.21      465.21     16.27 o 
 -12   7   8        4.76       -2.21      7.55 o 
  -9   7   8     1074.84     1246.59     31.34 o 
  -6   7   8      143.84      142.21      7.58 o 
  -3   7   8      395.78      416.54      8.62 o 
   0   7   8       64.17       52.14      7.95 o 
   3   7   8       35.66       32.72     23.89 o 
   6   7   8      110.17      134.02     30.38 o 
 -14   8   8       71.52       25.55     16.12 o 
 -11   8   8      164.67      184.32     16.31 o 
  -8   8   8      974.36     1022.89     23.70 o 
  -5   8   8        2.39        1.88      3.43 o 
  -2   8   8       19.52        0.03      5.30 o 
   1   8   8      842.91      974.29     16.06 o 
   4   8   8      167.06      120.18     22.69 o 
   7   8   8       76.61      113.34     50.81 o 
 -13   9   8       88.14      109.38     14.31 o 
 -10   9   8        0.16       -3.32      4.33 o 
  -7   9   8       51.24       16.28      7.69 o 
  -4   9   8      217.28      246.28     14.62 o 
  -1   9   8      107.40       78.99     18.07 o 
   2   9   8        1.29        8.88      6.75 o 
   5   9   8       13.67       -8.08      8.08 o 
 -12  10   8      125.65       71.33     43.95 o 
  -9  10   8       12.46        0.90      4.65 o 
  -6  10   8       17.11       -1.01      6.17 o 
  -3  10   8      144.80      161.20     11.12 o 
   0  10   8       48.21       37.06     11.18 o 
   3  10   8       36.56       20.92     10.50 o 
 -14  11   8        4.45       -3.65      8.64 o 
 -11  11   8      145.61      148.59     16.24 o 
  -8  11   8      149.08      135.65     21.55 o 
  -5  11   8      106.55      109.58      9.21 o 
  -2  11   8      269.57      267.66     31.95 o 
   1  11   8        3.08       -2.88      6.17 o 
 -13  12   8       60.52       75.40     13.13 o 
 -10  12   8        1.46        0.82      6.53 o 
  -7  12   8        3.59        3.97      6.37 o 
  -4  12   8      107.71       86.78     11.69 o 
  -1  12   8        1.26       -4.99      5.94 o 
 -12  13   8       41.47       41.40     13.41 o 
  -9  13   8        0.25       -5.54      5.54 o 
  -6  13   8        0.19       11.51      5.94 o 
  -3  13   8        8.35        0.37      6.47 o 
   0  13   8       14.55       11.70      7.51 o 
 -11  14   8        0.28        4.91      6.85 o 
  -8  14   8       92.55       57.69     15.66 o 
  -5  14   8       41.95       20.09     15.95 o 
  -7  15   8       88.45      106.92     22.46 o 
   1   1   9      571.78      394.17      6.73 o 
  -1   2   9     2830.34     2183.97     35.18 o 
   2   2   9        0.96        0.18      3.99 o 
  -3   3   9     2611.32     2329.16     37.74 o 
   0   3   9     2386.57     2515.40     39.07 o 
   3   3   9     4873.05     5283.48    117.67 o 
  -5   4   9      731.84      778.89     11.87 o 
  -2   4   9       49.09       56.57      8.10 o 
   1   4   9      306.38      370.51      6.77 o 
   4   4   9      206.64      170.06     13.20 o 
  -7   5   9     5630.94     5877.17    182.48 o 
  -4   5   9     1369.57     1368.15     28.44 o 
  -1   5   9      360.00      323.94      9.76 o 
   2   5   9      204.10      258.27     13.84 o 
   5   5   9      200.75      166.38     24.45 o 
  -9   6   9      533.46      582.51     11.84 o 
  -6   6   9       11.48        5.08      2.79 o 
  -3   6   9      293.04      311.51      7.27 o 
   0   6   9     1963.84     2076.77     58.02 o 
   3   6   9      888.73      999.84     24.50 o 
   6   6   9      221.17      149.71     27.94 o 
 -11   7   9        0.78       -1.43      7.85 o 
  -8   7   9       24.05        6.30      4.72 o 
  -5   7   9      434.21      414.62      8.88 o 
  -2   7   9     6363.37     6607.00     78.70 o 
   1   7   9        0.03       -0.43      3.40 o 
   4   7   9      659.02      768.69     20.05 o 
   7   7   9        7.30       -4.98      9.46 o 
 -13   8   9       17.55       15.33      9.41 o 
 -10   8   9      821.21      989.41     36.42 o 
  -7   8   9       17.55       10.68      3.07 o 
  -4   8   9       37.87       44.81      8.98 o 
  -1   8   9      508.13      447.73      8.48 o 
   2   8   9       55.34       32.09     20.63 o 
   5   8   9       66.54       81.60     12.59 o 
 -12   9   9        9.11       17.23     10.35 o 
  -9   9   9     1181.24     1424.68     22.76 o 
  -6   9   9      613.60      635.73     18.72 o 
  -3   9   9      761.48      778.54     16.02 o 
   0   9   9      334.35      393.10     15.73 o 
   3   9   9      363.74      356.23     76.35 o 
 -14  10   9        7.77        0.62      9.01 o 
 -11  10   9       86.41       78.63      7.33 o 
  -8  10   9      129.84      126.21     18.19 o 
  -5  10   9       32.18       23.52      7.82 o 
  -2  10   9      184.46      185.08     13.05 o 
   1  10   9       29.38       20.84      9.13 o 
   4  10   9        0.00        4.10      7.37 o 
 -13  11   9       62.39       35.06     12.98 o 
 -10  11   9      186.13      178.27     23.11 o 
  -7  11   9      233.16      191.35     19.71 o 
  -4  11   9        3.89        6.78      5.79 o 
  -1  11   9        1.40        1.09      5.21 o 
   2  11   9       17.68        2.07      9.98 o 
  -9  12   9      270.66      259.60     13.18 o 
  -6  12   9      377.25      370.31     26.21 o 
  -3  12   9       20.93        0.73      6.12 o 
   0  12   9      370.27      322.83     55.88 o 
 -11  13   9        1.28       -3.34      5.34 o 
  -8  13   9       86.45       61.47     21.23 o 
  -5  13   9        0.11       -2.76      5.88 o 
  -2  13   9       70.24       67.54     34.37 o 
 -10  14   9        0.00        6.49      7.63 o 
  -7  14   9        0.20       -7.61      7.68 o 
  -4  14   9        7.60       -6.08      7.01 o 
  -1   1  10     2441.27     2169.68     29.59 o 
  -3   2  10     9482.85    10152.88    153.37 o 
   0   2  10    10994.50    10471.82    158.20 o 
  -5   3  10        1.12        1.90      3.58 o 
  -2   3  10     1710.40     1654.18     29.76 o 
   1   3  10    16704.38    16817.54    257.86 o 
  -7   4  10      330.65      327.77      9.86 o 
  -4   4  10      975.61     1003.48     14.36 o 
  -1   4  10        5.70        3.28      3.03 o 
   2   4  10       15.83        5.24      8.48 o 
  -9   5  10        4.20        8.33      4.75 o 
  -6   5  10      652.34      678.99     10.77 o 
  -3   5  10      149.99      149.22      6.66 o 
   0   5  10     3405.22     3586.45     69.03 o 
   3   5  10      187.83      151.00     29.84 o 
 -11   6  10       98.37       98.91     10.36 o 
  -8   6  10      297.95      280.53     31.55 o 
  -5   6  10        0.21       10.46      2.68 o 
  -2   6  10     2300.34     2267.06     58.90 o 
   1   6  10      183.99      227.76      7.40 o 
   4   6  10     1871.80     2198.36     52.85 o 
 -13   7  10       46.16       70.95     47.62 o 
 -10   7  10      859.25      908.75     24.87 o 
  -7   7  10      455.23      474.33      9.93 o 
  -4   7  10       62.33       32.04      8.01 o 
  -1   7  10       52.19       32.97      9.44 o 
   2   7  10       33.89       37.76     13.14 o 
   5   7  10       97.42       19.26     15.03 o 
 -12   8  10      318.71      292.51     24.29 o 
  -9   8  10       11.17       12.55      3.72 o 
  -6   8  10     1018.28     1087.35     27.30 o 
  -3   8  10      152.47      119.06      6.39 o 
   0   8  10     1393.05     1710.75     26.16 o 
   3   8  10      289.51      335.14     15.37 o 
   6   8  10        0.39       -8.54      8.54 o 
 -14   9  10      324.51      337.58    134.29 o 
 -11   9  10       41.78       14.21      9.98 o 
  -8   9  10     1624.99     1723.40     27.94 o 
  -5   9  10     1470.61     1538.29     28.89 o 
  -2   9  10      924.32      944.61     18.22 o 
   1   9  10     1452.89     1674.47     41.99 o 
   4   9  10        4.45       -3.87      7.90 o 
 -13  10  10        1.85        1.81     10.40 o 
 -10  10  10        5.84       -2.38      5.14 o 
  -7  10  10      194.35      260.50     13.16 o 
  -4  10  10      296.59      252.93     24.44 o 
  -1  10  10        0.99       -1.61      4.97 o 
   2  10  10       23.90       12.77     12.00 o 
 -12  11  10        1.10        1.31      5.50 o 
  -9  11  10        1.54       -3.08      6.81 o 
  -6  11  10      253.30      289.64     38.77 o 
  -3  11  10       68.96       43.38     10.47 o 
   0  11  10      197.95      231.84     27.95 o 
   3  11  10       16.05        7.36     20.06 o 
 -11  12  10      182.22      207.80     12.16 o 
  -8  12  10      156.10      187.14     29.18 o 
  -5  12  10        0.63        8.53      5.77 o 
  -2  12  10       81.89       44.81      9.58 o 
   1  12  10       17.59        0.39      8.34 o 
 -10  13  10       22.99       14.00      7.22 o 
  -7  13  10      314.71      321.38     35.41 o 
  -4  13  10       74.31       60.98     21.81 o 
  -1  13  10        6.48       -0.58      6.88 o 
  -9  14  10       40.76       12.28     15.62 o 
  -6  14  10       93.35       74.68     35.19 o 
  -3  14  10       22.38        7.97     11.78 o 
   0   1  11       23.25       28.15      2.04 o 
  -2   2  11      115.82      108.43      7.18 o 
   1   2  11      913.01      942.09     15.26 o 
  -4   3  11      611.07      561.40     10.18 o 
  -1   3  11     8647.01     9476.80    152.35 o 
   2   3  11     3482.84     3410.90     61.46 o 
  -6   4  11     1789.51     1816.03     48.58 o 
  -3   4  11    12130.88    12381.53    178.28 o 
   0   4  11     2575.90     2603.09     43.11 o 
   3   4  11       28.58       35.09      7.37 o 
  -8   5  11      103.36       79.42     33.75 o 
  -5   5  11     4498.16     4553.83    100.16 o 
  -2   5  11     1798.59     1908.67     36.76 o 
   1   5  11      440.82      489.26      8.76 o 
   4   5  11      152.35      159.05      7.57 o 
 -10   6  11      730.36      877.92     27.83 o 
  -7   6  11      578.05      617.29      8.50 o 
  -4   6  11      671.50      644.04     13.05 o 
  -1   6  11     2383.53     2386.98     54.20 o 
   2   6  11      962.38     1002.97     22.30 o 
   5   6  11     1495.25     1745.20     54.23 o 
 -12   7  11        8.67        0.62      8.20 o 
  -9   7  11      385.27      495.20     23.68 o 
  -6   7  11       10.86        3.15      2.91 o 
  -3   7  11     1037.05     1192.98     53.93 o 
   0   7  11     2210.73     2327.69     29.17 o 
   3   7  11       86.67       47.13     16.23 o 
   6   7  11      516.38      591.05     57.97 o 
 -11   8  11       27.30       20.60      8.68 o 
  -8   8  11      465.35      432.63      7.88 o 
  -5   8  11        2.73        2.20      4.08 o 
  -2   8  11       86.49       73.65     20.40 o 
   1   8  11      973.69     1175.84     17.23 o 
   4   8  11       67.32       35.29     37.50 o 
 -13   9  11        2.29        8.40      9.50 o 
 -10   9  11        4.72        3.40      4.99 o 
  -7   9  11      208.63      158.06     20.19 o 
  -4   9  11        3.02       -0.19      4.33 o 
  -1   9  11        0.81       -1.63      3.37 o 
   2   9  11       82.93      100.15     11.79 o 
   5   9  11        0.16        1.09      7.74 o 
 -12  10  11      224.34      178.38     41.96 o 
  -9  10  11      552.84      593.48     13.16 o 
  -6  10  11     1843.37     2205.04     51.53 o 
  -3  10  11     1631.83     1914.48     24.38 o 
   0  10  11       34.40       18.81      6.79 o 
   3  10  11       40.50       17.48     13.87 o 
 -11  11  11      527.63      588.31     33.38 o 
  -8  11  11      167.49      177.08     16.47 o 
  -5  11  11        4.58        6.29      7.14 o 
  -2  11  11       16.55       10.31      6.58 o 
   1  11  11       24.52        0.72      9.04 o 
 -13  12  11       30.26       11.14     13.08 o 
 -10  12  11       32.77        9.38      7.52 o 
  -7  12  11       54.30       59.48      9.52 o 
  -4  12  11        3.97        6.21      6.20 o 
  -1  12  11      155.99      198.04     16.02 o 
 -12  13  11        2.56        5.74      5.45 o 
  -9  13  11        7.54       11.73      8.08 o 
  -6  13  11        2.05       -1.50      4.97 o 
  -3  13  11        2.89       -2.62      6.26 o 
  -8  14  11       16.84       -1.42     18.45 o 
  -5  14  11       61.64       84.27     36.57 o 
   0   0  12     2590.05     2692.14     44.53 o 
   1   1  12     2395.75     2386.95     28.16 o 
  -1   2  12      173.62      167.53      4.04 o 
   2   2  12     1002.62     1119.82     44.17 o 
  -3   3  12     1935.72     2094.04     37.04 o 
   0   3  12      398.88      407.49      7.90 o 
   3   3  12      917.93     1043.99     19.73 o 
  -5   4  12      316.92      305.03     21.45 o 
  -2   4  12        6.36       -2.42      3.84 o 
   1   4  12     2552.08     2706.29     38.18 o 
   4   4  12      363.06      372.84     12.44 o 
  -7   5  12     2733.49     3123.40     45.75 o 
  -4   5  12      326.16      368.91      7.08 o 
  -1   5  12      213.79      197.58     15.63 o 
   2   5  12      112.51      130.74      7.81 o 
   5   5  12      189.86      144.94     55.12 o 
  -9   6  12     1229.43     1332.20     27.09 o 
  -6   6  12       18.54        6.51      3.54 o 
  -3   6  12     1140.73     1184.52     30.60 o 
   0   6  12      470.68      530.10     11.91 o 
   3   6  12      879.51      983.25     22.26 o 
   6   6  12        7.85       -8.27      8.27 o 
 -11   7  12      144.55      170.01     13.37 o 
  -8   7  12       92.06       69.04     13.31 o 
  -5   7  12     2284.66     2469.47     71.58 o 
  -2   7  12     5587.74     5888.69    136.42 o 
   1   7  12     2087.91     2282.35     29.44 o 
   4   7  12        4.80       14.95      9.32 o 
   7   7  12        0.81       -0.73      7.84 o 
 -13   8  12        0.23       -6.29      8.43 o 
 -10   8  12      449.83      501.03     49.02 o 
  -7   8  12        6.95        2.21      2.97 o 
  -4   8  12     2145.56     2272.83     45.59 o 
  -1   8  12        0.06        2.52      4.34 o 
   2   8  12      666.93      756.74     55.30 o 
   5   8  12       28.46        3.21     11.62 o 
 -12   9  12        1.33       -0.59      8.48 o 
  -9   9  12      469.41      619.98     24.40 o 
  -6   9  12        0.07       -2.51      4.05 o 
  -3   9  12      229.75      184.65     13.86 o 
   0   9  12       29.97       11.45      7.78 o 
 -11  10  12      192.82      219.00     14.23 o 
  -8  10  12       29.03        0.95      7.99 o 
  -5  10  12      108.50       93.17     14.93 o 
  -2  10  12      130.10      151.19     23.01 o 
   1  10  12        4.06       -1.77      5.15 o 
 -13  11  12       30.45       -0.51     11.25 o 
 -10  11  12      163.16      175.54     18.29 o 
  -7  11  12      180.35      185.05     20.41 o 
  -4  11  12        9.33       10.80      6.49 o 
  -1  11  12       50.66       25.22     12.20 o 
   2  11  12        8.12        6.92     10.33 o 
 -12  12  12       85.89       47.45     16.32 o 
  -9  12  12      642.66      777.20     71.85 o 
  -6  12  12       81.37       23.54     14.99 o 
  -3  12  12        6.41        5.35      5.76 o 
   0  12  12       23.95       -1.21      7.77 o 
 -11  13  12        4.43        2.59      7.25 o 
  -8  13  12       81.12       84.71     19.37 o 
  -5  13  12       99.01       95.23     13.09 o 
  -2  13  12       58.61       55.74     18.24 o 
  -7  14  12       11.87       10.33     12.51 o 
  -1   1  13       40.94       40.33      4.05 o 
  -3   2  13     6355.72     6846.76     65.52 o 
   0   2  13       47.46       22.19      5.36 o 
  -5   3  13     1113.28     1088.13     39.21 o 
  -2   3  13     1226.03     1414.94     37.15 o 
   1   3  13     1342.62     1459.92     25.78 o 
  -7   4  13       23.16       20.52      6.78 o 
  -4   4  13      143.79      145.67      8.91 o 
  -1   4  13       41.27       50.00      5.30 o 
   2   4  13       43.39       21.82     15.75 o 
  -9   5  13       23.15       19.07      4.82 o 
  -6   5  13     1580.73     1759.23     38.78 o 
  -3   5  13      159.34      123.66     12.34 o 
   0   5  13       47.37       52.90      4.95 o 
   3   5  13      403.00      408.84     17.74 o 
 -11   6  13      328.62      407.52     16.57 o 
  -8   6  13        0.40        0.97      4.40 o 
  -5   6  13       97.52       70.09      8.01 o 
  -2   6  13      211.02      205.04      7.21 o 
   1   6  13       45.87       38.34      4.07 o 
   4   6  13      267.16      301.72     14.15 o 
 -13   7  13       10.98       -1.02      7.83 o 
 -10   7  13       12.76        8.06      8.35 o 
  -7   7  13       21.43       20.78      5.62 o 
  -4   7  13      187.91      169.10     15.29 o 
  -1   7  13      418.68      341.43     13.98 o 
   2   7  13      131.67       98.72      9.81 o 
 -12   8  13       22.52        1.22      8.86 o 
  -9   8  13      147.04      176.00      9.53 o 
  -6   8  13      579.80      626.87     11.92 o 
  -3   8  13      579.81      576.48     16.23 o 
   0   8  13      285.64      268.92     21.88 o 
   3   8  13        0.51        4.42      7.73 o 
   6   8  13       68.69       24.02     31.50 o 
 -11   9  13      253.64      269.25     32.61 o 
  -8   9  13     1545.57     1905.57     36.58 o 
  -5   9  13      936.21      968.38     18.14 o 
  -2   9  13     1115.97     1320.77     25.49 o 
   1   9  13        2.72        2.82      5.78 o 
   4   9  13        2.47       -0.19      9.54 o 
 -13  10  13       24.50        4.95     12.88 o 
 -10  10  13        8.58        9.80      5.64 o 
  -7  10  13       61.86       73.53     22.99 o 
  -4  10  13       62.11       48.21     16.62 o 
  -1  10  13       16.13       14.29      6.26 o 
   2  10  13       69.18       45.95     19.50 o 
 -12  11  13       39.52       17.28      7.82 o 
  -9  11  13      103.71      122.40     17.70 o 
  -6  11  13       50.51       47.30     11.53 o 
  -3  11  13        8.46       -1.85      5.18 o 
   0  11  13        6.67       -5.04      5.04 o 
 -11  12  13       27.37        6.01      5.53 o 
  -8  12  13        7.61       -5.85      5.85 o 
  -5  12  13        3.42        4.39      5.70 o 
  -2  12  13       13.99       -0.74      6.87 o 
 -10  13  13        1.41        1.17      6.86 o 
  -7  13  13       43.99        7.64      8.55 o 
  -4  13  13       11.86        3.22      7.79 o 
  -6  14  13       38.67       36.73     25.01 o 
   0   1  14       33.95       27.34      2.07 o 
  -2   2  14       94.69       86.30      4.02 o 
   1   2  14       84.18       93.16      4.52 o 
  -4   3  14        3.38        0.42      2.79 o 
  -1   3  14        5.61        1.87      3.15 o 
   2   3  14      348.35      307.66     15.20 o 
  -6   4  14       41.84       20.46     13.66 o 
  -3   4  14     1383.68     1387.47     23.99 o 
   0   4  14     1704.30     1779.48     32.79 o 
   3   4  14      735.30      826.93     19.05 o 
  -8   5  14      203.58      196.43     12.53 o 
  -5   5  14       67.80       87.23      8.92 o 
  -2   5  14       25.98       14.55      6.19 o 
   1   5  14      144.57      115.66      8.39 o 
   4   5  14        1.54        4.93      6.66 o 
 -10   6  14      253.95      272.21     42.06 o 
  -7   6  14        3.83        1.01      3.12 o 
  -4   6  14      902.74      899.18     17.04 o 
  -1   6  14      107.68       97.17      7.47 o 
   2   6  14      143.07      135.65     10.02 o 
   5   6  14       93.99      100.94     14.78 o 
 -12   7  14        9.10       -0.49      8.35 o 
  -9   7  14        0.61        1.64      5.28 o 
  -6   7  14        6.64        3.20      2.99 o 
  -3   7  14       50.60       26.58      4.82 o 
   0   7  14       12.20       13.00      6.54 o 
   3   7  14      217.80      178.65     24.51 o 
   6   7  14       25.99        4.82      9.98 o 
 -11   8  14       90.74       99.80     11.58 o 
  -8   8  14      180.68      149.52     16.92 o 
  -5   8  14      527.74      622.49     10.51 o 
  -2   8  14      291.03      312.96     12.13 o 
   1   8  14       75.91       86.51     12.42 o 
   4   8  14       25.26        5.85     11.66 o 
 -13   9  14       30.95       16.82     16.70 o 
 -10   9  14      299.93      345.85     29.69 o 
  -7   9  14      261.26      274.98     19.87 o 
  -4   9  14       18.22        4.81      7.69 o 
  -1   9  14       47.61       16.41     14.97 o 
   2   9  14        1.03       10.03      9.15 o 
 -12  10  14       46.38        6.39     10.18 o 
  -9  10  14      324.46      386.60     11.60 o 
  -6  10  14      176.87      199.25     23.33 o 
  -3  10  14       57.27       34.30      9.90 o 
   0  10  14        4.48       -5.91      6.29 o 
   3  10  14       35.32       26.49     13.40 o 
 -11  11  14       57.62       51.79     11.26 o 
  -8  11  14      152.43      161.52     37.19 o 
  -5  11  14       16.59       -1.31      5.75 o 
  -2  11  14       15.30        8.66      6.02 o 
   1  11  14       21.55        6.15      7.48 o 
 -10  12  14        0.01       -5.59      5.59 o 
  -7  12  14       13.62       10.48      7.76 o 
  -4  12  14       48.14       31.33      9.36 o 
  -1  12  14       69.91       64.07     16.03 o 
  -9  13  14        1.17        4.24      6.92 o 
  -6  13  14        0.10        7.99      8.82 o 
  -3  13  14       22.75        6.76     12.40 o 
   0   0  15     2985.17     2854.01     42.21 o 
   1   1  15      349.88      377.62      5.35 o 
  -1   2  15      214.38      210.50      4.76 o 
   2   2  15        7.67        2.56     11.68 o 
  -3   3  15       34.21       35.16      3.19 o 
   0   3  15      482.73      526.42     16.69 o 
   3   3  15      129.55      106.67     28.15 o 
  -5   4  15      375.17      392.79      7.72 o 
  -2   4  15        0.57       -3.14      3.14 o 
   1   4  15      554.42      615.75     11.48 o 
   4   4  15        9.28        3.13      3.86 o 
  -7   5  15        2.68       10.15      4.52 o 
  -4   5  15      296.27      276.39      8.81 o 
  -1   5  15       42.29       26.07      8.57 o 
   2   5  15      132.76      160.83      8.56 o 
   5   5  15        0.76        0.38      6.54 o 
  -9   6  15        9.16        8.73      8.42 o 
  -6   6  15        1.46        2.40      2.73 o 
  -3   6  15      322.53      325.92     10.61 o 
   0   6  15        0.48        2.98      3.13 o 
   3   6  15       85.56       69.02      8.92 o 
   6   6  15       17.60        7.98      9.98 o 
 -11   7  15       64.59       86.05     10.50 o 
  -8   7  15       76.38       48.45     11.87 o 
  -2   7  15      705.44      870.59     16.28 o 
   1   7  15       17.98        6.05      5.65 o 
   4   7  15       28.03       23.52     10.26 o 
 -13   8  15        0.51        2.47      8.02 o 
 -10   8  15        1.57        1.20      6.90 o 
  -7   8  15       86.30       92.95      8.07 o 
  -4   8  15       58.96       51.66     10.64 o 
  -1   8  15      281.29      381.66     20.88 o 
   2   8  15       14.18       -1.22      8.44 o 
   5   8  15       30.84       26.11     12.87 o 
 -12   9  15        0.10        1.19      8.24 o 
  -9   9  15        3.15        2.93      4.95 o 
  -6   9  15      131.26      124.25     14.65 o 
  -3   9  15        9.65       -2.80      5.34 o 
   0   9  15      179.71      186.98     16.93 o 
   3   9  15        3.11        6.17      8.88 o 
 -11  10  15       63.07       50.19      9.37 o 
  -5  10  15       21.07       12.22     10.61 o 
  -2  10  15      104.05      102.05     20.04 o 
   1  10  15       27.99       13.36      6.69 o 
 -10  11  15        0.04        0.14      4.48 o 
  -7  11  15        0.48       -1.87      4.78 o 
  -4  11  15       53.69       26.02     14.29 o 
  -1  11  15        0.81        5.82      5.24 o 
  -9  12  15        0.08        3.47      7.17 o 
  -6  12  15        1.11        3.32      6.24 o 
  -3  12  15        2.38        0.58      6.21 o 
  -8  13  15       37.80       11.46      9.05 o 
  -5  13  15       37.05        5.91      7.83 o 
  -1   1  16      100.67       92.76      3.87 o 
  -3   2  16      900.20      902.58     14.94 o 
   0   2  16        8.72        2.82      3.88 o 
  -5   3  16       10.84        8.61      6.18 o 
  -2   3  16        3.88        0.77      2.36 o 
   1   3  16       75.44       73.34     12.28 o 
  -7   4  16      124.15      148.58     10.42 o 
  -4   4  16       15.29        4.69      4.05 o 
  -1   4  16      243.68      270.30      9.28 o 
   2   4  16       21.21       21.15     17.18 o 
  -9   5  16       21.39        4.24      6.83 o 
  -6   5  16      863.70      929.96     19.95 o 
  -3   5  16        0.73        0.78      3.33 o 
   0   5  16       90.38       84.19      8.72 o 
   3   5  16        2.12       -3.03      5.48 o 
 -11   6  16       33.56       31.78     14.03 o 
  -8   6  16        0.13        5.00      5.74 o 
  -5   6  16       65.77       60.34      3.89 o 
  -2   6  16        9.44        2.91      3.94 o 
   1   6  16        2.53        5.16      3.25 o 
   4   6  16        6.30       -5.80      5.80 o 
 -13   7  16        7.02        6.94     10.34 o 
 -10   7  16       39.69       13.42     13.54 o 
  -7   7  16       45.99       32.24      7.97 o 
  -4   7  16       50.86       52.08      9.92 o 
  -1   7  16        0.10        6.11      3.95 o 
   2   7  16       70.74       65.56      8.99 o 
   5   7  16        8.59       -1.50      7.20 o 
 -12   8  16        4.75       12.30     10.62 o 
  -9   8  16        7.14        0.69      4.48 o 
  -6   8  16      128.47      112.18     21.61 o 
  -3   8  16       12.47        7.64      5.59 o 
   0   8  16        4.13        4.16      4.86 o 
   3   8  16       27.95       44.47     16.83 o 
 -11   9  16        3.76        9.96      9.48 o 
  -8   9  16       45.13       27.61      7.76 o 
  -5   9  16      198.05      185.55     24.58 o 
  -2   9  16       42.48       30.54      7.14 o 
   1   9  16        7.94       -1.02      5.07 o 
   4   9  16        8.60       -5.13      7.79 o 
 -10  10  16       51.50       17.68      6.56 o 
  -7  10  16       11.54        7.59      6.64 o 
  -4  10  16       17.30        4.30      6.98 o 
  -1  10  16       11.66        6.54      5.99 o 
   2  10  16        0.00        7.00      8.21 o 
 -12  11  16        5.54       -4.61      4.61 o 
  -9  11  16       75.70       88.33     25.60 o 
  -6  11  16       67.08       52.41     16.78 o 
  -3  11  16        4.70       -4.95      4.95 o 
   0  11  16        1.80        1.99      5.64 o 
 -11  12  16       11.89        5.45      4.71 o 
  -8  12  16        6.23       -5.46      5.93 o 
  -5  12  16        0.56       -2.59      5.65 o 
  -2  12  16       12.39       15.94      7.09 o 
  -7  13  16       16.07        2.21      7.83 o 
  -4  13  16       20.87        7.69      7.25 o 
   0   1  17        0.88        1.47      2.03 o 
  -2   2  17      112.02      126.76      4.92 o 
   1   2  17      316.44      316.43     11.12 o 
  -4   3  17       10.49        1.54      3.03 o 
  -1   3  17        0.67        0.36      2.94 o 
   2   3  17       76.22       84.90      5.76 o 
  -6   4  17        2.88       -3.07      4.19 o 
  -3   4  17       54.78       43.75      5.42 o 
   0   4  17      286.76      307.75      7.04 o 
   3   4  17        3.06        2.40      3.94 o 
  -8   5  17        0.71        9.30      6.16 o 
  -5   5  17      217.34      197.60      8.34 o 
  -2   5  17       18.01       10.23      4.44 o 
   1   5  17      326.67      330.46     10.57 o 
   4   5  17       11.53        8.32      8.64 o 
 -10   6  17      155.34      133.93     22.37 o 
  -7   6  17        7.46        3.44      4.62 o 
  -4   6  17      270.50      309.44     14.08 o 
  -1   6  17      526.45      668.15      9.73 o 
   2   6  17       66.04       32.91     20.31 o 
   5   6  17       33.29       26.27     11.85 o 
 -12   7  17        1.90       -2.17      7.68 o 
  -9   7  17       27.16       30.48     16.11 o 
  -6   7  17        3.19       -0.61      3.72 o 
  -3   7  17      163.09      114.83      8.55 o 
   0   7  17        4.27       13.50      4.67 o 
   3   7  17        3.59        1.27      7.38 o 
   6   7  17        0.07       -7.27      7.27 o 
 -11   8  17        6.16       -4.10      6.83 o 
  -8   8  17        3.07       -4.06      4.06 o 
  -5   8  17      317.37      380.76     13.07 o 
  -2   8  17        8.83        0.41      5.21 o 
   1   8  17       84.68       88.23      9.05 o 
   4   8  17        3.77       22.44     12.75 o 
 -10   9  17       26.45        3.16      7.12 o 
  -7   9  17        1.08       -1.27      5.86 o 
  -4   9  17        0.87       -2.13      4.92 o 
  -1   9  17       11.24       -1.03      5.05 o 
   2   9  17        2.91        5.11      6.78 o 
  -9  10  17        1.48        0.40      4.82 o 
  -6  10  17        0.39        2.11      5.56 o 
  -3  10  17       70.90      104.25      9.31 o 
   0  10  17       34.07       15.64      7.85 o 
 -11  11  17       47.32       23.68      9.00 o 
  -8  11  17       26.87        9.36      8.01 o 
  -5  11  17        0.02       -5.79      5.79 o 
  -2  11  17        0.02        5.85      5.44 o 
 -10  12  17       21.09       16.21      8.33 o 
  -7  12  17        1.28       -1.21      6.24 o 
  -4  12  17       16.44       -1.00      7.85 o 
  -6  13  17        1.06        4.46      5.53 o 
   0   0  18      918.89      917.75     16.65 o 
   1   1  18        0.64        0.39      2.18 o 
  -1   2  18       11.42       12.36      4.66 o 
   2   2  18      181.57      196.31     17.71 o 
  -3   3  18       62.86       57.64      9.39 o 
   0   3  18      316.42      379.26      7.60 o 
   3   3  18      319.81      358.57     27.13 o 
  -5   4  18       70.81       79.95     11.49 o 
  -2   4  18      509.25      486.70     10.78 o 
   1   4  18        2.77       -0.61      3.51 o 
   4   4  18       28.04       18.01     16.61 o 
  -7   5  18      197.21      201.66     12.43 o 
  -4   5  18       78.42       77.62      6.07 o 
  -1   5  18       19.39        9.14      3.86 o 
   2   5  18      345.40      367.08     14.35 o 
   5   5  18        0.99       -2.27      7.82 o 
  -9   6  18      108.79      132.43     10.76 o 
  -3   6  18      239.73      208.44      8.23 o 
   0   6  18      137.58      159.24     12.92 o 
   3   6  18        9.73       12.43      7.97 o 
   6   6  18        1.16       10.46     10.31 o 
 -11   7  18       11.61       26.82      9.15 o 
  -8   7  18       15.23        1.74      4.25 o 
  -5   7  18       85.30       40.11     11.64 o 
  -2   7  18      138.23      181.47      9.64 o 
   1   7  18       11.96       10.78      5.34 o 
   4   7  18        1.18        2.44      6.98 o 
 -10   8  18       13.14       -1.15      8.04 o 
  -7   8  18        3.42        4.46      4.40 o 
  -4   8  18        7.37        0.37      6.36 o 
  -1   8  18       20.40       17.89      5.53 o 
   2   8  18        8.25       -1.21      7.04 o 
 -12   9  18        2.18       16.92      9.71 o 
  -9   9  18       22.64        7.38      7.38 o 
  -6   9  18       60.17       63.38     11.80 o 
  -3   9  18       65.68       47.44     22.68 o 
   0   9  18       31.22       11.88      7.41 o 
   3   9  18        4.54       -2.27      7.90 o 
 -11  10  18        0.00        2.37      4.45 o 
  -8  10  18        0.54       -0.08      6.44 o 
  -5  10  18        2.29        8.59      6.34 o 
  -2  10  18       15.49       -0.19      6.78 o 
   1  10  18        2.15       -0.39      5.55 o 
 -10  11  18        1.25       -1.29      4.62 o 
  -7  11  18      122.21      130.87     19.87 o 
  -4  11  18        0.32       -1.69      5.34 o 
  -1  11  18       12.98        8.97      6.49 o 
  -9  12  18       32.25       10.10      8.75 o 
  -6  12  18        0.29       -2.12      5.86 o 
  -3  12  18       10.63        9.06      7.95 o 
  -1   1  19      400.76      443.80      7.31 o 
  -3   2  19      344.57      379.05      8.61 o 
   0   2  19       76.02       68.66     15.15 o 
  -5   3  19       22.60       26.18      6.47 o 
  -2   3  19      172.27      185.45      6.91 o 
   1   3  19       75.11       65.68      5.92 o 
  -7   4  19      315.61      343.44     14.27 o 
  -4   4  19      195.71      197.94     16.23 o 
  -1   4  19      947.79     1055.96     18.80 o 
   2   4  19       65.25       66.15     21.51 o 
  -9   5  19       35.74       29.81     12.86 o 
  -6   5  19        7.23        5.14      4.57 o 
  -3   5  19      155.99       99.74     12.23 o 
   0   5  19        5.79       11.21      3.26 o 
   3   5  19       26.22        8.19     11.74 o 
 -11   6  19        1.66        2.05      8.62 o 
  -8   6  19      113.76      124.00     33.97 o 
  -5   6  19      505.85      604.06     12.13 o 
  -2   6  19       18.97       10.90      6.82 o 
   1   6  19       19.36       15.51      6.08 o 
   4   6  19        3.87       12.99      7.49 o 
 -10   7  19        5.56        1.14      6.08 o 
  -7   7  19       79.57       55.10     12.43 o 
  -4   7  19      428.58      464.06     21.12 o 
  -1   7  19       46.05       31.86     13.83 o 
   2   7  19       25.16       16.27     13.22 o 
   5   7  19        0.67       -5.55      5.55 o 
 -12   8  19        8.56       27.93      9.01 o 
  -9   8  19       15.81        6.66      5.41 o 
  -6   8  19      109.65      101.48     20.79 o 
  -3   8  19        1.11       -4.36      5.58 o 
   0   8  19        0.10       -0.36      4.97 o 
   3   8  19       17.78       25.78      9.34 o 
 -11   9  19        1.48       -5.86      6.88 o 
  -8   9  19      169.40      185.06     23.71 o 
  -5   9  19       24.06        5.59      7.17 o 
  -2   9  19        0.09       -2.23      5.44 o 
   1   9  19        2.25       -2.64      4.89 o 
 -10  10  19       10.68        1.46      4.59 o 
  -7  10  19      112.20      110.12     12.09 o 
  -4  10  19        0.38        4.17      6.17 o 
  -1  10  19        7.00       11.36      5.65 o 
  -9  11  19       52.00       17.41     11.85 o 
  -6  11  19       22.37       19.12      7.49 o 
  -3  11  19       77.25       21.92     12.07 o 
  -8  12  19       13.57       -1.39      8.77 o 
  -5  12  19        0.09       -5.49      5.49 o 
   0   1  20      540.82      513.64      5.56 o 
  -2   2  20      304.54      244.24     11.19 o 
   1   2  20      308.29      312.49     10.66 o 
  -4   3  20       22.22        0.93      5.03 o 
  -1   3  20     1299.96     1365.73     37.37 o 
   2   3  20      223.29      266.52      8.22 o 
  -6   4  20       73.73       38.94     10.35 o 
  -3   4  20      344.46      364.48     18.18 o 
   0   4  20      175.40      148.88     15.98 o 
   3   4  20      107.29      102.47     14.96 o 
  -8   5  20        4.16       -2.05      5.99 o 
  -5   5  20      182.95      201.25     25.52 o 
  -2   5  20      318.46      390.86      8.43 o 
   1   5  20      695.56      816.70     37.56 o 
   4   5  20        1.78       -5.66      5.66 o 
 -10   6  20       56.58       26.75     19.21 o 
  -7   6  20       33.05       28.11      5.60 o 
  -4   6  20      858.05      979.45     19.31 o 
  -1   6  20       48.26       77.72      7.46 o 
   2   6  20        0.30       -4.89      7.10 o 
   5   6  20        1.99        5.18      6.00 o 
  -9   7  20       42.87       82.56     20.58 o 
  -6   7  20      688.29      824.94     14.95 o 
  -3   7  20       48.99       14.42      9.37 o 
   0   7  20      385.51      439.30     14.82 o 
   3   7  20        4.42       -1.70      6.24 o 
 -11   8  20       27.26       33.04     16.45 o 
  -8   8  20        0.27       -2.53      3.89 o 
  -5   8  20      147.01      119.24     24.79 o 
  -2   8  20        1.05       -0.16      6.06 o 
   1   8  20      147.02      179.22     17.42 o 
 -10   9  20       14.27        2.24      5.73 o 
  -7   9  20       71.30       14.24     14.18 o 
  -4   9  20       13.49       10.81      6.40 o 
  -1   9  20       14.85        5.22      6.17 o 
   2   9  20        1.66        4.09      7.12 o 
  -9  10  20       25.57       12.40      6.40 o 
  -6  10  20       66.71       14.84     12.39 o 
  -3  10  20        6.62       -2.70      6.37 o 
   0  10  20        1.27       -1.71      4.87 o 
  -8  11  20        5.10       -3.07      6.28 o 
  -5  11  20       45.90        6.79      7.54 o 
  -2  11  20       43.13       35.98      9.30 o 
   0   0  21     6716.08     7071.21     76.11 o 
   1   1  21      844.47      906.84     12.09 o 
  -1   2  21       13.10        1.75      3.05 o 
   2   2  21      471.85      519.40     17.51 o 
  -3   3  21     1070.99     1134.24     21.84 o 
   0   3  21      326.81      346.43      7.52 o 
   3   3  21       10.71       -4.49      7.00 o 
  -5   4  21       35.74       30.30      5.46 o 
  -2   4  21      511.58      484.75     12.84 o 
   1   4  21        0.52        6.06      5.24 o 
   4   4  21       12.35        4.64      6.92 o 
  -7   5  21       97.72      146.64     12.11 o 
  -4   5  21       84.61       93.90      7.81 o 
  -1   5  21      132.48      145.50     20.77 o 
   2   5  21      169.68      193.60     16.55 o 
   5   5  21        1.58        3.30      7.41 o 
  -9   6  21        5.38       10.40      7.24 o 
  -6   6  21      219.96      163.23     10.94 o 
  -3   6  21      121.02       94.12     10.07 o 
   0   6  21       78.66       36.15      9.40 o 
   3   6  21      211.21      216.54     15.28 o 
 -11   7  21        1.16       -0.92      5.76 o 
  -8   7  21      191.07      145.60     22.11 o 
  -5   7  21       10.15        6.49      6.93 o 
  -2   7  21      451.86      535.77     18.81 o 
   1   7  21       21.19       14.12      6.61 o 
   4   7  21        0.37        2.56      7.11 o 
 -10   8  21      110.76       87.34     28.81 o 
  -7   8  21        6.45        4.59      4.82 o 
  -4   8  21      688.24      839.50     26.83 o 
  -1   8  21       26.42       46.71      8.73 o 
   2   8  21       70.79       59.85     36.20 o 
  -9   9  21       22.25       10.29      5.89 o 
  -6   9  21       44.49       44.56      8.30 o 
  -3   9  21        0.11       -3.41      6.36 o 
   0   9  21        3.05       -0.35      6.25 o 
  -8  10  21        0.07        3.97      6.29 o 
  -5  10  21       19.87       13.32      6.99 o 
  -2  10  21       19.28        0.83      6.77 o 
  -7  11  21       60.54       46.21     12.23 o 
  -4  11  21       65.89       68.11     12.88 o 
  -1   1  22       23.46        4.64      3.40 o 
  -3   2  22      389.72      441.31     17.75 o 
   0   2  22      266.18      293.16     14.20 o 
  -5   3  22       35.89       53.00     12.08 o 
  -2   3  22      227.35      239.09      9.15 o 
   1   3  22      741.68      794.17     25.17 o 
  -7   4  22      251.53      255.42     42.96 o 
  -4   4  22       89.71      102.71     10.09 o 
  -1   4  22     2018.94     2259.12     23.79 o 
   2   4  22        9.53       19.13      7.33 o 
  -9   5  22        9.57        6.77      7.65 o 
  -6   5  22      391.58      401.97     36.40 o 
  -3   5  22      250.83      211.27     12.43 o 
   0   5  22      492.83      551.42     28.76 o 
   3   5  22        0.71        2.13      7.89 o 
  -8   6  22        1.86        5.48      6.95 o 
  -5   6  22       17.30       12.44      6.90 o 
  -2   6  22       48.90       21.35     10.72 o 
   1   6  22       81.89      105.33     10.72 o 
   4   6  22       27.85       10.64     15.24 o 
 -10   7  22       58.47       11.10     12.62 o 
  -7   7  22        5.69       -0.01      4.80 o 
  -4   7  22      381.11      348.27     18.00 o 
  -1   7  22       98.84       85.60     18.59 o 
   2   7  22        2.32        7.44      8.82 o 
  -9   8  22        0.00       -4.43      4.55 o 
  -6   8  22        9.48       -1.76      6.49 o 
  -3   8  22        3.85       11.64      6.80 o 
   0   8  22      193.34      208.72     23.80 o 
  -8   9  22        7.79        4.69      6.43 o 
  -5   9  22       81.55       38.77     16.51 o 
  -2   9  22        0.00       -5.00      5.56 o 
  -7  10  22      162.65      170.09     17.16 o 
  -4  10  22        1.94        6.35      7.25 o 
   0   1  23      468.68      538.08      8.48 o 
  -2   2  23      442.49      477.83     12.08 o 
   1   2  23      961.63     1057.86     21.51 o 
  -4   3  23      125.94      101.96     17.71 o 
  -1   3  23      485.98      507.14     16.79 o 
   2   3  23       31.91       14.69      9.52 o 
  -6   4  23        1.49       -4.73      6.40 o 
  -3   4  23      300.11      313.95     10.56 o 
   0   4  23       11.93       -2.42      6.36 o 
   3   4  23       94.24       85.83     14.22 o 
  -8   5  23       42.61       55.42     31.00 o 
  -5   5  23       68.62       65.13     15.65 o 
  -2   5  23      167.49      172.68     19.81 o 
   1   5  23      277.44      292.10     26.92 o 
   4   5  23        6.84       -5.71     10.18 o 
 -10   6  23       15.30        2.82      9.50 o 
  -7   6  23        1.37        2.26      4.29 o 
  -4   6  23        6.79        1.47      6.01 o 
  -1   6  23       34.15       20.82      6.55 o 
   2   6  23       64.78       59.92     25.08 o 
  -9   7  23       59.99       71.38     12.19 o 
  -6   7  23       22.85        2.79      5.09 o 
  -3   7  23      193.21      147.54     11.51 o 
   0   7  23       27.19       14.79      6.82 o 
   3   7  23       26.43       18.43     11.77 o 
  -8   8  23       38.84       15.61      7.22 o 
  -5   8  23      150.16      130.11     11.89 o 
  -2   8  23        4.31        5.90      6.55 o 
   1   8  23      146.96      162.26     18.89 o 
  -7   9  23        1.73       -5.23      5.23 o 
  -4   9  23        3.70        5.07      6.63 o 
  -1   9  23        8.34       -1.16      6.81 o 
  -6  10  23       10.35       -4.56      6.48 o 
  -3  10  23       11.45        2.41      7.33 o 
   0   0  24      561.46      580.88     14.82 o 
   1   1  24      205.00      182.34     10.62 o 
  -1   2  24       71.41       58.15      9.49 o 
   2   2  24       13.66       -0.74      6.86 o 
  -3   3  24        1.47        2.64      4.10 o 
   0   3  24       23.16       20.95      6.30 o 
   3   3  24       19.45        8.17      8.60 o 
  -5   4  24       18.70       21.05      6.60 o 
  -2   4  24      731.58      764.85     18.10 o 
   1   4  24       39.61       49.88      7.90 o 
   4   4  24        1.38       -5.43      5.43 o 
  -7   5  24       59.79       87.47     15.58 o 
  -4   5  24       10.61        0.98      4.25 o 
  -1   5  24        0.42        1.91      4.80 o 
   2   5  24       51.06       38.15     10.41 o 
  -9   6  24        0.08        7.36      7.58 o 
  -6   6  24        8.94       -0.24      4.35 o 
  -3   6  24       13.23       15.73      9.15 o 
   0   6  24      159.52      168.65     32.34 o 
   3   6  24        9.68       -2.01      8.43 o 
  -8   7  24       22.96       15.03      8.97 o 
  -5   7  24       56.62       13.57      8.71 o 
  -2   7  24        9.75       -1.67      6.00 o 
   1   7  24       10.52        7.26      6.47 o 
  -7   8  24       31.79       10.38      5.84 o 
  -4   8  24        3.69       -0.28      5.60 o 
  -1   8  24       61.68       29.37     10.96 o 
  -6   9  24        0.05       -0.41      5.68 o 
  -3   9  24       25.81        6.68      6.95 o 
  -1   1  25       12.56        7.15      4.03 o 
  -3   2  25       54.78       54.88      7.87 o 
   0   2  25       17.70        7.46      5.41 o 
  -5   3  25       98.50       91.46     19.81 o 
  -2   3  25        0.89        5.48      4.43 o 
   1   3  25       41.52       23.80     10.78 o 
  -7   4  25       24.04        6.28      7.98 o 
  -4   4  25        0.46       -2.34      3.60 o 
  -1   4  25       46.01       34.81      6.58 o 
   2   4  25        0.82       -5.11      5.73 o 
  -9   5  25       41.70       20.57      9.88 o 
  -6   5  25        3.62        0.47      4.35 o 
  -3   5  25        0.82       -0.46      5.40 o 
   0   5  25       30.93       19.20      7.11 o 
   3   5  25        4.90        7.91      7.91 o 
  -8   6  25       17.39       16.57      8.33 o 
  -5   6  25       17.52        4.50      4.95 o 
  -2   6  25        5.09        0.71      5.62 o 
   1   6  25       59.71       27.34      8.62 o 
  -7   7  25       38.24       15.67      7.04 o 
  -4   7  25        3.44        3.36      5.37 o 
  -6   8  25        0.73       -1.68      5.24 o 
  -3   8  25        0.19        4.55      5.94 o 
  -5   9  25        0.22        4.02      5.99 o 
   0   1  26      121.62      141.80      6.12 o 
  -2   2  26       51.05       15.69      7.38 o 
   1   2  26        9.98        6.97      5.80 o 
  -4   3  26       10.51        3.95      5.51 o 
  -1   3  26       21.22        6.71      5.81 o 
   2   3  26        8.89       -1.08      6.13 o 
  -6   4  26       73.73       78.25     15.32 o 
  -3   4  26        0.21       -3.96      4.24 o 
   0   4  26       88.01       60.54     12.88 o 
   3   4  26        4.52        8.03      7.44 o 
  -8   5  26        6.47       18.56      8.81 o 
  -5   5  26       17.70       15.45      5.57 o 
  -2   5  26        0.29        0.86      5.52 o 
   1   5  26        4.45        2.51      4.86 o 
  -7   6  26        2.92        7.64      4.56 o 
  -4   6  26       38.76       10.54      8.29 o 
  -1   6  26        0.21        3.77      5.18 o 
   2   6  26        4.53        0.65      8.86 o 
  -6   7  26        0.00        0.07      4.39 o 
   0   7  26        3.60        6.27      5.65 o 
  -5   8  26        4.35       -2.13      5.73 o 
  -2   8  26       17.09        4.95      7.24 o 
   0   0  27        4.27       11.38      5.87 o 
   1   1  27        4.27        5.67      3.43 o 
  -1   2  27        5.32        6.39      4.28 o 
   2   2  27       36.21       24.73      9.99 o 
  -3   3  27        0.00       -1.68      3.92 o 
   0   3  27        8.61       -1.11      4.98 o 
   3   3  27        8.75        8.36      8.98 o 
  -5   4  27        0.54        3.23      4.41 o 
  -2   4  27       61.78       64.52     10.83 o 
   1   4  27        1.90        7.45      5.46 o 
  -7   5  27        9.82        7.69      7.31 o 
  -4   5  27       35.65       17.93      7.83 o 
  -1   5  27       51.95       31.22     13.70 o 
   2   5  27       22.92        3.59     11.89 o 
  -6   6  27        4.07        5.14      4.38 o 
  -3   6  27       30.84       32.08      9.90 o 
   0   6  27        4.82        7.65      6.39 o 
  -5   7  27        6.77        0.58      5.79 o 
  -2   7  27        1.66        6.58      6.66 o 
  -1   1  28        9.40        1.42      2.79 o 
  -3   2  28        2.08        1.83      4.39 o 
   0   2  28        0.19       -2.12      4.12 o 
  -5   3  28       22.78       10.74     12.85 o 
  -2   3  28        0.58       -0.13      4.03 o 
   1   3  28        5.74        0.47      4.66 o 
  -4   4  28        1.91       -0.89      3.80 o 
  -1   4  28        3.82        1.42      4.83 o 
   2   4  28        3.82        4.54      6.62 o 
  -6   5  28        0.14        2.72      4.15 o 
  -3   5  28        7.68       -2.67      5.67 o 
   0   5  28        9.27        7.06      5.93 o 
  -5   6  28        0.05       -1.02      4.41 o 
  -2   6  28        4.09       -4.90      4.90 o 
   0   1  29        9.31        5.13      3.53 o 
  -2   2  29        8.70        3.67      5.04 o 
   1   2  29        0.00        4.64      5.16 o 
  -4   3  29        3.83       -2.61      4.36 o 
  -1   3  29        3.69       -4.50      4.50 o 
   2   3  29        2.25        4.23      7.31 o 
  -3   4  29       14.73        2.73      4.60 o 
   0   4  29       11.26       17.66      6.37 o 
  -2   5  29        0.00        7.91      6.37 o 
   0   0  30        0.64       -1.10      5.78 o 
   1   1  30        0.05        0.97      3.60 o 
  -1   2  30        4.93        3.86      4.52 o 
  -3   3  30       16.74       -1.23      5.24 o 
   0   3  30        7.33       10.95      7.17 o 
                                                 
